# Supplementary material for: Bis{4-bromo-2-[(2-hy­droxy­eth­yl)imino­meth­yl]phenolato}nickel(II) monohydrate
Source: Acta Crystallogr Sect E Struct Rep Online. 2011 Aug 11;67(Pt 9):m1227–8. doi: 10.1107/S1600536811031771 (PMC3200792; doi:10.1107/S1600536811031771)
Supplement: Supplementary file 1 [file e-67-m1227-sup1.cif]

##############################################################################
#                                                                            #
# This CIF contains the data in a paper accepted for publication in          #
# Acta Crystallographica Section E. It conforms to the requirements of       #
# Notes for Authors for Acta Crystallographica Section E, and has been       #
# peer reviewed under the auspices of the IUCr Commission on Journals.       #
#                                                                            #
# Full details of the Crystallographic Information File format               #
# are given in the paper "The Crystallographic Information File (CIF):       #
# a New Standard Archive File for Crystallography" by S. R. Hall, F. H.      #
# Allen and I. D. Brown [Acta Cryst. (1991), A47, 655-685].                  #
#                                                                            #
# The current version of the core CIF dictionary is obtainable from          #
# ftp://ftp.iucr.org/pub/cif_core.dic.                                       #
#                                                                            #
# Software is freely available for graphical display of the structure(s)     #
# in this CIF. For information consult the CIF software page                 #
# http://www.iucr.org/resources/cif/software.                                #
#                                                                            #
# This file may be used for bona fide research purposes within the           #
# scientific community so long as proper attribution is given to the journal # 
# article from which it was obtained.                                        #
#                                                                            #
##############################################################################
data_global
_audit_creation_method     'form.cif (version 2.0)'
_journal_data_validation_number     ?
_journal_date_recd_electronic     2011-07-28
_journal_date_accepted     2011-08-05
_journal_name_full     'Acta Crystallographica, Section E'
_journal_year     2011
_journal_volume     67
_journal_issue      9
_journal_page_first     m1227
_journal_page_last     m1228
_journal_paper_category     QM
_journal_coeditor_code     CI5196
_publ_contact_author_name     'Dr. Chen-Yi Wang'
_publ_contact_author_address
;
Department of Chemistry
Huzhou University
Huzhou 313000
People's Republic of China
;
_publ_contact_author_email     chenyi_wang@163.com
_publ_contact_author_fax     ?
_publ_contact_author_phone     ?
_publ_section_title
;
Bis{4-bromo-2-[(2-hydroxyethyl)iminomethyl]phenolato}nickel(II) monohydrate
;
loop_
    _publ_author_name
    _publ_author_address
    'Chen-Yi Wang'
;
Department of Chemistry
Huzhou University
Huzhou 313000
People's Republic of China
;
    'Jing-Fen Li'
;
Department of Chemistry
Huzhou University
Huzhou 313000
People's Republic of China
;
    'Ping Wang'
;
College of Chemical Engineering
Nanjing Forestry University
Nangjing 210037
People's Republic of China
;
    'Cai-Jun Yuan'
;
Department of Chemistry
Huzhou University
Huzhou 313000
People's Republic of China
;
data_I
_audit_creation_method     SHELXL-97
_chemical_name_systematic
;
Bis{4-bromo-2-[(2-hydroxyethyl)iminomethyl]phenolato}nickel(II) monohydrate
;
_chemical_name_common     ?
_chemical_formula_moiety     'C18 H18 Br2 N2 Ni O4, H2 O'
_chemical_formula_sum     'C18 H20 Br2 N2 Ni O5'
_chemical_formula_iupac     '[Ni(C9 H9 Br N O2)2], H2 O'
_chemical_formula_weight     562.89
_chemical_melting_point     ?
_symmetry_cell_setting     orthorhombic
_symmetry_space_group_name_H-M     'P 21 21 21'
_symmetry_space_group_name_Hall     'P 2ac 2ab'
loop_
    _symmetry_equiv_pos_as_xyz
    'x, y, z'
    '-x+1/2, -y, z+1/2'
    'x+1/2, -y+1/2, -z'
    '-x, y+1/2, -z+1/2'
_cell_length_a     9.835(3)
_cell_length_b     12.851(2)
_cell_length_c     16.226(3)
_cell_angle_alpha     90.00
_cell_angle_beta     90.00
_cell_angle_gamma     90.00
_cell_volume     2050.8(8)
_cell_formula_units_Z     4
_cell_measurement_reflns_used     2063
_cell_measurement_theta_min     2.5
_cell_measurement_theta_max     25.3
_cell_measurement_temperature     298(2)
_exptl_crystal_description     BlocK
_exptl_crystal_colour     green
_exptl_crystal_size_max     0.21
_exptl_crystal_size_mid     0.20
_exptl_crystal_size_min     0.20
_exptl_crystal_density_diffrn     1.823
_exptl_crystal_density_meas     ?
_exptl_crystal_density_method     'not measured'
_exptl_crystal_F_000     1120
_exptl_absorpt_coefficient_mu     4.874
_exptl_absorpt_correction_type     multi-scan
_exptl_absorpt_process_details     '(SADABS; Sheldrick, 1996)'
_exptl_absorpt_correction_T_min     0.4276
_exptl_absorpt_correction_T_max     0.4423
_exptl_special_details
;
;
_diffrn_ambient_temperature     298(2)
_diffrn_radiation_type     MoK\a
_diffrn_radiation_wavelength     0.71073
_diffrn_radiation_source     'fine-focus sealed tube'
_diffrn_radiation_monochromator     graphite
_diffrn_measurement_device_type     'Bruker SMART CCD area-detector'
_diffrn_measurement_method     \w
_diffrn_detector_area_resol_mean     ?
_diffrn_reflns_number     13318
_diffrn_reflns_av_R_equivalents     0.0987
_diffrn_reflns_av_sigmaI/netI     0.1481
_diffrn_reflns_theta_min     2.42
_diffrn_reflns_theta_max     27.00
_diffrn_reflns_theta_full     27.00
_diffrn_measured_fraction_theta_max     0.997
_diffrn_measured_fraction_theta_full     0.997
_diffrn_reflns_limit_h_min     -12
_diffrn_reflns_limit_h_max     12
_diffrn_reflns_limit_k_min     -16
_diffrn_reflns_limit_k_max     16
_diffrn_reflns_limit_l_min     -20
_diffrn_reflns_limit_l_max     15
_diffrn_standards_number     0
_diffrn_standards_interval_count     .
_diffrn_standards_interval_time     .
_diffrn_standards_decay_%     ?
_refine_special_details
;
Refinement of <i>F</i>^2^ against ALL reflections. The weighted <i>R</i>-factor
<i>wR</i> and goodness of fit <i>S</i> are based on <i>F</i>^2^, conventional
<i>R</i>-factors <i>R</i> are based on <i>F</i>, with <i>F</i> set to zero for
negative <i>F</i>^2^. The threshold expression of <i>F</i>^2^ >
\s(<i>F</i>^2^) is used only for calculating <i>R</i>-factors(gt) <i>etc</i>.
and is not relevant to the choice of reflections for refinement.
<i>R</i>-factors based on <i>F</i>^2^ are statistically about twice as large
as those based on <i>F</i>, and <i>R</i>- factors based on ALL data will be
even larger.
;
_reflns_number_total     4474
_reflns_number_gt     2310
_reflns_threshold_expression     I>2\s(I)
_refine_ls_structure_factor_coef     Fsqd
_refine_ls_matrix_type     full
_refine_ls_R_factor_all     0.1554
_refine_ls_R_factor_gt     0.0484
_refine_ls_wR_factor_gt     0.0924
_refine_ls_wR_factor_ref     0.1278
_refine_ls_goodness_of_fit_ref     1.020
_refine_ls_restrained_S_all     1.020
_refine_ls_number_reflns     4474
_refine_ls_number_parameters     259
_refine_ls_number_restraints     3
_refine_ls_hydrogen_treatment     mixed
_refine_ls_weighting_scheme     calc
_refine_ls_weighting_details
         'calc w=1/[\s^2^(Fo^2^)+(0.0374P)^2^+1.9512P] where P=(Fo^2^+2Fc^2^)/3'
_atom_sites_solution_hydrogens     geom
_atom_sites_solution_primary     direct
_atom_sites_solution_secondary     difmap
_refine_ls_shift/su_max     0.001
_refine_ls_shift/su_mean     0.000
_refine_diff_density_max     0.601
_refine_diff_density_min     -0.949
_refine_ls_extinction_method     none
_refine_ls_extinction_coef     ?
_refine_ls_abs_structure_details     'Flack (1983), 1930 Friedel pairs'
_refine_ls_abs_structure_Flack     0.013(19)
loop_
    _atom_type_symbol
    _atom_type_description
    _atom_type_scat_dispersion_real
    _atom_type_scat_dispersion_imag
    _atom_type_scat_source
    'C' 'C' 0.0033 0.0016
                         'International Tables Vol C Tables 4.2.6.8 and 6.1.1.4'
    'H' 'H' 0.0000 0.0000
                         'International Tables Vol C Tables 4.2.6.8 and 6.1.1.4'
    'Br' 'Br' -0.2901 2.4595
                         'International Tables Vol C Tables 4.2.6.8 and 6.1.1.4'
    'N' 'N' 0.0061 0.0033
                         'International Tables Vol C Tables 4.2.6.8 and 6.1.1.4'
    'Ni' 'Ni' 0.3393 1.1124
                         'International Tables Vol C Tables 4.2.6.8 and 6.1.1.4'
    'O' 'O' 0.0106 0.0060
                         'International Tables Vol C Tables 4.2.6.8 and 6.1.1.4'
_computing_data_collection     'SMART (Bruker, 1998)'
_computing_cell_refinement     'SAINT (Bruker, 1998)'
_computing_data_reduction     'SAINT (Bruker, 1998)'
_computing_structure_solution     'SHELXS97 (Sheldrick, 2008)'
_computing_structure_refinement     'SHELXL97 (Sheldrick, 2008)'
_computing_molecular_graphics     'SHELXTL (Sheldrick, 2008)'
_computing_publication_material     'SHELXTL (Sheldrick, 2008)'
loop_
    _atom_site_type_symbol
    _atom_site_label
    _atom_site_fract_x
    _atom_site_fract_y
    _atom_site_fract_z
    _atom_site_U_iso_or_equiv
    _atom_site_adp_type
    _atom_site_calc_flag
    _atom_site_refinement_flags
    _atom_site_occupancy
    _atom_site_symmetry_multiplicity
    _atom_site_disorder_assembly
    _atom_site_disorder_group
    Br Br1 1.08191(9) -0.02277(7) 0.25079(7) 0.0550(3) Uani d . 1 1 . .
    Br Br2 0.5363(2) 0.81053(8) 0.47258(10) 0.1150(7) Uani d . 1 1 . .
    Ni Ni1 0.45998(10) 0.24321(8) 0.40117(7) 0.0323(3) Uani d . 1 1 . .
    O O1 0.6019(5) 0.2555(4) 0.3127(4) 0.0425(15) Uani d . 1 1 . .
    O O2 0.3198(5) 0.2157(4) 0.4990(3) 0.0364(16) Uani d . 1 1 . .
    H H2A 0.2280 0.2329 0.4989 0.044 Uiso d R 1 1 . .
    O O3 0.5614(6) 0.3443(4) 0.4733(4) 0.0366(15) Uani d . 1 1 . .
    O O4 0.3367(6) 0.1508(4) 0.3188(4) 0.0451(17) Uani d . 1 1 . .
    H H4A 0.3131 0.0812 0.3251 0.054 Uiso d R 1 1 . .
    O O5 0.5810(10) 0.4431(5) 0.2144(5) 0.074(2) Uani d D 1 1 . .
    N N1 0.5494(7) 0.1225(5) 0.4536(4) 0.0307(17) Uani d . 1 1 . .
    N N2 0.3496(7) 0.3550(5) 0.3502(5) 0.0371(19) Uani d . 1 1 . .
    C C1 0.7389(8) 0.1086(6) 0.3572(5) 0.029(2) Uani d . 1 1 . .
    C C2 0.7047(8) 0.1925(6) 0.3039(5) 0.032(2) Uani d . 1 1 . .
    C C3 0.7945(8) 0.2085(6) 0.2369(6) 0.040(2) Uani d . 1 1 . .
    H H3 0.7772 0.2640 0.2016 0.048 Uiso calc R 1 1 . .
    C C4 0.9041(9) 0.1480(7) 0.2209(6) 0.042(2) Uani d . 1 1 . .
    H H4 0.9582 0.1617 0.1752 0.051 Uiso calc R 1 1 . .
    C C5 0.9358(9) 0.0658(7) 0.2726(6) 0.042(2) Uani d . 1 1 . .
    C C6 0.8539(8) 0.0483(6) 0.3384(6) 0.038(2) Uani d . 1 1 . .
    H H6 0.8751 -0.0070 0.3732 0.046 Uiso calc R 1 1 . .
    C C7 0.6629(8) 0.0814(6) 0.4292(5) 0.028(2) Uani d . 1 1 . .
    H H7 0.6986 0.0286 0.4620 0.033 Uiso calc R 1 1 . .
    C C8 0.4827(8) 0.0827(6) 0.5276(5) 0.040(2) Uani d . 1 1 . .
    H H8A 0.5507 0.0620 0.5676 0.047 Uiso calc R 1 1 . .
    H H8B 0.4287 0.0220 0.5138 0.047 Uiso calc R 1 1 . .
    C C9 0.3914(9) 0.1664(7) 0.5646(6) 0.045(3) Uani d . 1 1 . .
    H H9A 0.3276 0.1353 0.6030 0.054 Uiso calc R 1 1 . .
    H H9B 0.4458 0.2171 0.5941 0.054 Uiso calc R 1 1 . .
    C C10 0.4558(9) 0.5003(6) 0.4176(5) 0.041(2) Uani d . 1 1 . .
    C C11 0.5478(8) 0.4458(6) 0.4704(5) 0.033(2) Uani d . 1 1 . .
    C C12 0.6275(8) 0.5055(6) 0.5233(6) 0.045(2) Uani d . 1 1 . .
    H H12 0.6845 0.4714 0.5602 0.055 Uiso calc R 1 1 . .
    C C13 0.6258(10) 0.6126(7) 0.5234(6) 0.051(3) Uani d . 1 1 . .
    H H13 0.6819 0.6502 0.5586 0.061 Uiso calc R 1 1 . .
    C C14 0.5408(13) 0.6614(7) 0.4712(7) 0.060(3) Uani d . 1 1 . .
    C C15 0.4569(12) 0.6097(7) 0.4200(7) 0.062(3) Uani d . 1 1 . .
    H H15 0.3987 0.6469 0.3857 0.075 Uiso calc R 1 1 . .
    C C16 0.3650(8) 0.4525(6) 0.3608(6) 0.041(2) Uani d . 1 1 . .
    H H16 0.3121 0.4964 0.3285 0.049 Uiso calc R 1 1 . .
    C C17 0.2488(9) 0.3159(7) 0.2904(6) 0.051(3) Uani d . 1 1 . .
    H H17A 0.2340 0.3675 0.2477 0.061 Uiso calc R 1 1 . .
    H H17B 0.1628 0.3033 0.3180 0.061 Uiso calc R 1 1 . .
    C C18 0.2992(9) 0.2178(6) 0.2530(7) 0.051(3) Uani d . 1 1 . .
    H H18A 0.2286 0.1858 0.2198 0.062 Uiso calc R 1 1 . .
    H H18B 0.3771 0.2316 0.2180 0.062 Uiso calc R 1 1 . .
    H H5A 0.584(12) 0.395(5) 0.178(4) 0.080 Uiso d D 1 1 . .
    H H5B 0.605(11) 0.415(6) 0.260(3) 0.080 Uiso d D 1 1 . .
loop_
    _atom_site_aniso_label
    _atom_site_aniso_U_11
    _atom_site_aniso_U_22
    _atom_site_aniso_U_33
    _atom_site_aniso_U_12
    _atom_site_aniso_U_13
    _atom_site_aniso_U_23
    Br1 0.0343(4) 0.0641(6) 0.0666(7) 0.0118(5) 0.0052(6) -0.0190(6)
    Br2 0.2030(18) 0.0286(5) 0.1133(12) 0.0049(9) -0.0640(13) -0.0095(7)
    Ni1 0.0245(5) 0.0278(5) 0.0446(7) 0.0024(5) 0.0003(5) 0.0031(5)
    O1 0.032(3) 0.036(3) 0.059(4) 0.013(3) 0.003(3) 0.011(3)
    O2 0.026(3) 0.038(4) 0.045(4) 0.015(3) -0.003(3) 0.004(3)
    O3 0.030(4) 0.032(3) 0.048(4) 0.001(3) -0.006(3) 0.009(3)
    O4 0.051(4) 0.035(3) 0.050(5) -0.003(3) -0.012(4) 0.001(3)
    O5 0.076(5) 0.062(4) 0.083(6) -0.010(5) 0.002(5) 0.017(4)
    N1 0.031(4) 0.025(3) 0.036(5) -0.005(3) 0.008(4) 0.000(3)
    N2 0.027(4) 0.034(4) 0.050(5) -0.005(3) -0.002(4) -0.005(4)
    C1 0.026(5) 0.031(5) 0.029(6) 0.008(4) 0.001(4) -0.012(4)
    C2 0.030(5) 0.024(4) 0.041(6) 0.000(4) -0.006(5) -0.002(4)
    C3 0.043(5) 0.034(5) 0.044(7) -0.002(4) 0.000(5) 0.004(5)
    C4 0.029(5) 0.060(6) 0.037(6) -0.011(5) 0.013(4) -0.006(5)
    C5 0.034(5) 0.045(5) 0.046(7) -0.007(4) 0.001(5) -0.022(5)
    C6 0.027(5) 0.033(5) 0.055(7) 0.006(4) 0.007(5) -0.012(5)
    C7 0.026(5) 0.019(4) 0.038(6) 0.007(3) -0.005(4) -0.006(4)
    C8 0.036(5) 0.043(5) 0.039(6) 0.001(4) 0.002(5) 0.012(5)
    C9 0.031(5) 0.058(6) 0.045(7) 0.013(4) 0.007(5) -0.008(5)
    C10 0.043(5) 0.034(4) 0.048(6) 0.004(4) -0.008(5) 0.000(4)
    C11 0.027(5) 0.035(5) 0.036(6) -0.001(4) -0.008(5) 0.001(4)
    C12 0.046(6) 0.038(5) 0.052(7) 0.007(4) -0.009(5) -0.001(5)
    C13 0.057(7) 0.037(5) 0.059(8) -0.001(5) -0.009(6) -0.016(5)
    C14 0.080(8) 0.031(5) 0.067(8) -0.001(6) -0.008(8) 0.001(5)
    C15 0.077(7) 0.037(5) 0.073(8) 0.013(6) -0.018(7) -0.004(5)
    C16 0.036(5) 0.029(5) 0.057(7) 0.004(4) -0.018(5) 0.002(5)
    C17 0.040(6) 0.040(5) 0.072(8) 0.012(5) -0.008(5) 0.011(5)
    C18 0.048(5) 0.053(6) 0.053(7) -0.002(4) -0.020(6) 0.000(6)
_geom_special_details
;
All e.s.d.'s (except the e.s.d. in the dihedral angle between two l.s. planes)
are estimated using the full covariance matrix. The cell e.s.d.'s are taken
into account individually in the estimation of e.s.d.'s in distances, angles
and torsion angles; correlations between e.s.d.'s in cell parameters are only
used when they are defined by crystal symmetry. An approximate (isotropic)
treatment of cell e.s.d.'s is used for estimating e.s.d.'s involving l.s.
planes.
;
loop_
    _geom_bond_atom_site_label_1
    _geom_bond_atom_site_label_2
    _geom_bond_site_symmetry_2
    _geom_bond_distance
    _geom_bond_publ_flag
    Ni1 N1 . 1.976(7) y
    Ni1 N2 . 1.981(7) y
    Ni1 O1 . 2.008(6) y
    Ni1 O3 . 2.014(6) y
    Ni1 O2 . 2.132(5) y
    Ni1 O4 . 2.160(6) y
    Br1 C5 . 1.867(9) ?
    Br2 C14 . 1.917(8) ?
    O1 C2 . 1.303(9) ?
    O2 C9 . 1.424(10) ?
    O2 H2A . 0.9298 ?
    O3 C11 . 1.312(8) ?
    O4 C18 . 1.420(10) ?
    O4 H4A . 0.9298 ?
    O5 H5A . 0.853(10) ?
    O5 H5B . 0.854(10) ?
    N1 C7 . 1.297(10) ?
    N1 C8 . 1.461(10) ?
    N2 C16 . 1.274(10) ?
    N2 C17 . 1.476(11) ?
    C1 C6 . 1.405(10) ?
    C1 C2 . 1.422(11) ?
    C1 C7 . 1.431(11) ?
    C2 C3 . 1.416(12) ?
    C3 C4 . 1.354(11) ?
    C3 H3 . 0.93 ?
    C4 C5 . 1.385(12) ?
    C4 H4 . 0.93 ?
    C5 C6 . 1.356(11) ?
    C6 H6 . 0.93 ?
    C7 H7 . 0.93 ?
    C8 C9 . 1.523(11) ?
    C8 H8A . 0.97 ?
    C8 H8B . 0.97 ?
    C9 H9A . 0.97 ?
    C9 H9B . 0.97 ?
    C10 C15 . 1.407(12) ?
    C10 C16 . 1.423(11) ?
    C10 C11 . 1.430(11) ?
    C11 C12 . 1.392(11) ?
    C12 C13 . 1.377(11) ?
    C12 H12 . 0.93 ?
    C13 C14 . 1.346(13) ?
    C13 H13 . 0.93 ?
    C14 C15 . 1.346(14) ?
    C15 H15 . 0.93 ?
    C16 H16 . 0.93 ?
    C17 C18 . 1.485(12) ?
    C17 H17A . 0.97 ?
    C17 H17B . 0.97 ?
    C18 H18A . 0.97 ?
    C18 H18B . 0.97 ?
loop_
    _geom_angle_atom_site_label_1
    _geom_angle_atom_site_label_2
    _geom_angle_atom_site_label_3
    _geom_angle_site_symmetry_1
    _geom_angle_site_symmetry_3
    _geom_angle
    _geom_angle_publ_flag
    N1 Ni1 N2 . . 173.1(3) ?
    N1 Ni1 O1 . . 93.4(2) ?
    N2 Ni1 O1 . . 91.5(3) ?
    N1 Ni1 O3 . . 92.1(2) ?
    N2 Ni1 O3 . . 92.6(2) ?
    O1 Ni1 O3 . . 91.2(2) ?
    N1 Ni1 O2 . . 80.6(2) ?
    N2 Ni1 O2 . . 94.4(3) ?
    O1 Ni1 O2 . . 174.0(2) ?
    O3 Ni1 O2 . . 89.7(2) ?
    N1 Ni1 O4 . . 94.8(2) ?
    N2 Ni1 O4 . . 80.4(3) ?
    O1 Ni1 O4 . . 89.5(2) ?
    O3 Ni1 O4 . . 173.0(2) ?
    O2 Ni1 O4 . . 90.4(2) ?
    C2 O1 Ni1 . . 124.7(5) ?
    C9 O2 Ni1 . . 108.1(5) ?
    C9 O2 H2A . . 126.0 ?
    Ni1 O2 H2A . . 125.9 ?
    C11 O3 Ni1 . . 124.8(5) ?
    C18 O4 Ni1 . . 106.1(5) ?
    C18 O4 H4A . . 126.9 ?
    Ni1 O4 H4A . . 126.9 ?
    H5A O5 H5B . . 106(3) ?
    C7 N1 C8 . . 119.7(7) ?
    C7 N1 Ni1 . . 124.9(6) ?
    C8 N1 Ni1 . . 115.4(5) ?
    C16 N2 C17 . . 120.2(8) ?
    C16 N2 Ni1 . . 126.3(6) ?
    C17 N2 Ni1 . . 113.3(5) ?
    C6 C1 C2 . . 118.5(8) ?
    C6 C1 C7 . . 117.5(8) ?
    C2 C1 C7 . . 123.9(7) ?
    O1 C2 C3 . . 118.5(7) ?
    O1 C2 C1 . . 126.0(8) ?
    C3 C2 C1 . . 115.4(7) ?
    C4 C3 C2 . . 124.0(8) ?
    C4 C3 H3 . . 118.0 ?
    C2 C3 H3 . . 118.0 ?
    C3 C4 C5 . . 120.1(9) ?
    C3 C4 H4 . . 119.9 ?
    C5 C4 H4 . . 119.9 ?
    C6 C5 C4 . . 118.0(8) ?
    C6 C5 Br1 . . 120.3(7) ?
    C4 C5 Br1 . . 121.6(7) ?
    C5 C6 C1 . . 123.8(9) ?
    C5 C6 H6 . . 118.1 ?
    C1 C6 H6 . . 118.1 ?
    N1 C7 C1 . . 126.8(8) ?
    N1 C7 H7 . . 116.6 ?
    C1 C7 H7 . . 116.6 ?
    N1 C8 C9 . . 110.0(7) ?
    N1 C8 H8A . . 109.7 ?
    C9 C8 H8A . . 109.7 ?
    N1 C8 H8B . . 109.7 ?
    C9 C8 H8B . . 109.7 ?
    H8A C8 H8B . . 108.2 ?
    O2 C9 C8 . . 108.1(7) ?
    O2 C9 H9A . . 110.1 ?
    C8 C9 H9A . . 110.1 ?
    O2 C9 H9B . . 110.1 ?
    C8 C9 H9B . . 110.1 ?
    H9A C9 H9B . . 108.4 ?
    C15 C10 C16 . . 117.0(8) ?
    C15 C10 C11 . . 117.9(8) ?
    C16 C10 C11 . . 125.0(7) ?
    O3 C11 C12 . . 117.9(7) ?
    O3 C11 C10 . . 125.0(7) ?
    C12 C11 C10 . . 117.1(7) ?
    C13 C12 C11 . . 123.0(8) ?
    C13 C12 H12 . . 118.5 ?
    C11 C12 H12 . . 118.5 ?
    C14 C13 C12 . . 118.2(9) ?
    C14 C13 H13 . . 120.9 ?
    C12 C13 H13 . . 120.9 ?
    C13 C14 C15 . . 122.6(9) ?
    C13 C14 Br2 . . 118.3(8) ?
    C15 C14 Br2 . . 119.1(8) ?
    C14 C15 C10 . . 121.0(9) ?
    C14 C15 H15 . . 119.5 ?
    C10 C15 H15 . . 119.5 ?
    N2 C16 C10 . . 125.9(8) ?
    N2 C16 H16 . . 117.0 ?
    C10 C16 H16 . . 117.0 ?
    N2 C17 C18 . . 109.5(7) ?
    N2 C17 H17A . . 109.8 ?
    C18 C17 H17A . . 109.8 ?
    N2 C17 H17B . . 109.8 ?
    C18 C17 H17B . . 109.8 ?
    H17A C17 H17B . . 108.2 ?
    O4 C18 C17 . . 107.1(8) ?
    O4 C18 H18A . . 110.3 ?
    C17 C18 H18A . . 110.3 ?
    O4 C18 H18B . . 110.3 ?
    C17 C18 H18B . . 110.3 ?
    H18A C18 H18B . . 108.6 ?
loop_
    _geom_hbond_atom_site_label_D
    _geom_hbond_atom_site_label_H
    _geom_hbond_atom_site_label_A
    _geom_hbond_site_symmetry_A
    _geom_hbond_distance_DH
    _geom_hbond_distance_HA
    _geom_hbond_distance_DA
    _geom_hbond_angle_DHA
    O5 H5B O1 . 0.850(10)
                        2.22(7) 2.898(8) 136(8)
    O5 H5A Br2 4_645 0.850(10)
                             2.92(5) 3.666(9) 146(8)
    O4 H4A Br1 1_455 0.93 2.90 3.532(6) 126
    O4 H4A O5 4_645 0.93 2.16 2.841(9) 130
    O2 H2A O3 3_456 0.93 1.97 2.694(7) 133
