# Supplementary material for: Bis{4-bromo-2-[(2-hy­droxy­eth­yl)imino­meth­yl]phenolato}nickel(II) monohydrate
Source: Acta Crystallogr Sect E Struct Rep Online. 2011 Aug 11;67(Pt 9):m1227–8. doi: 10.1107/S1600536811031771 (PMC3200792; doi:10.1107/S1600536811031771)
Supplement: Supplementary file 2 [file e-67-m1227-Isup2.hkl]

# 
# h,k,l, Fc-squared, Fo-squared, sigma(Fo-squared) and status flag 
# 
data_I
_shelx_title ' P212121 in  P212121' 
_shelx_refln_list_code          4 
_shelx_F_calc_maximum      306.19 
_exptl_crystal_F_000      1120.00 
_reflns_d_resolution_high  0.7829 
 
loop_ 
 _symmetry_equiv_pos_as_xyz 
 'x, y, z' 
 '-x+1/2, -y, z+1/2' 
 'x+1/2, -y+1/2, -z' 
 '-x, y+1/2, -z+1/2' 
 
_cell_length_a     9.8350 
_cell_length_b    12.8510 
_cell_length_c    16.2260 
_cell_angle_alpha  90.000 
_cell_angle_beta   90.000 
_cell_angle_gamma  90.000 
 
_shelx_F_squared_multiplier     1.000 
 
loop_ 
 _refln_index_h 
 _refln_index_k 
 _refln_index_l 
 _refln_F_squared_calc 
 _refln_F_squared_meas 
 _refln_F_squared_sigma 
 _refln_observed_status 
   2   0   0    70563.41    79915.32   3544.38 o 
   4   0   0      388.15      405.92     58.21 o 
   6   0   0     5304.01     5238.46    269.69 o 
   8   0   0     4531.09     4448.98    251.33 o 
  10   0   0      777.70      839.06    230.02 o 
   1   1   0      266.94      281.39     16.25 o 
   2   1   0    28020.68    29537.00    931.19 o 
   3   1   0    15213.24    15846.07    506.89 o 
   4   1   0     2636.69     2635.12    101.65 o 
   5   1   0     1106.35     1308.59     73.31 o 
   6   1   0     4748.49     4715.24    174.77 o 
   7   1   0     1038.49     1192.26     85.35 o 
   8   1   0     2812.32     2792.02    133.11 o 
   9   1   0     2756.15     2387.92    160.76 o 
  10   1   0      170.81      186.47    129.45 o 
   0   2   0     7890.33     8317.45    294.68 o 
   1   2   0      152.68      195.26     17.46 o 
   2   2   0       36.78       44.57     18.95 o 
   3   2   0     2577.89     2704.87    111.68 o 
   4   2   0    15650.39    15960.53    497.72 o 
   5   2   0      578.13      621.87     49.63 o 
   6   2   0     4897.45     4789.40    171.32 o 
   7   2   0       64.92      144.47     56.01 o 
   8   2   0        8.44      -85.86     68.66 o 
   9   2   0        0.49      -97.96     82.74 o 
  10   2   0      315.69       37.54    131.46 o 
  11   2   0       32.11      121.95    160.64 o 
  12   2   0     1500.50     1573.81    352.94 o 
   1   3   0     4458.91     4456.94    146.01 o 
   2   3   0      351.48      321.44     29.18 o 
   3   3   0     7924.13     7998.14    230.91 o 
   4   3   0     2091.86     1939.81     71.48 o 
   5   3   0     5759.19     5853.67    179.28 o 
   6   3   0    11650.67    11996.46    392.91 o 
   7   3   0     1623.51     1743.63    105.65 o 
   8   3   0     3315.57     2887.06    136.04 o 
   9   3   0     1213.66     1328.71    138.26 o 
  10   3   0      487.62      667.93    122.10 o 
  11   3   0      148.78      203.85    151.24 o 
  12   3   0       25.39        0.92    166.86 o 
   0   4   0    17528.15    16938.16    597.46 o 
   1   4   0     8676.62     8609.93    220.17 o 
   2   4   0     7536.44     7213.94    233.72 o 
   3   4   0     6867.88     6971.02    203.56 o 
   4   4   0        5.01      -40.74     27.16 o 
   5   4   0      296.35      285.74     40.94 o 
   6   4   0     1993.33     2175.01    109.20 o 
   7   4   0      304.50      258.27     70.53 o 
   8   4   0     1355.63     1361.67    130.92 o 
   9   4   0       12.81       -9.57     82.45 o 
  10   4   0       24.78       65.66    109.04 o 
  11   4   0      190.32      227.08    270.06 o 
  12   4   0       76.27      275.05    239.80 o 
   1   5   0     1733.16     1922.24     61.65 o 
   2   5   0     1125.70     1264.82     53.94 o 
   3   5   0     2669.35     2782.13    109.05 o 
   4   5   0     6550.86     6299.60    217.59 o 
   5   5   0       38.74       81.74     52.70 o 
   6   5   0     5721.49     5563.53    204.62 o 
   7   5   0      182.60       57.54     67.09 o 
   8   5   0      420.32      573.33     88.88 o 
   9   5   0      670.68      716.95    112.41 o 
  10   5   0        5.31       17.57    115.16 o 
  11   5   0      250.25      388.16    137.53 o 
   0   6   0     2899.11     3248.14    134.91 o 
   1   6   0     1525.12     1715.11     60.22 o 
   2   6   0       10.42       23.84     27.19 o 
   3   6   0     1106.96     1043.15     59.58 o 
   4   6   0     1704.62     1874.98     97.25 o 
   5   6   0      585.25      775.72     75.69 o 
   6   6   0     1293.18     1319.77     97.01 o 
   7   6   0     1574.82     1588.02    112.14 o 
   8   6   0       13.72       14.38    103.25 o 
   9   6   0       63.85       74.32    106.44 o 
  10   6   0      797.43      832.89    139.75 o 
  11   6   0      443.49      270.81    137.68 o 
   1   7   0      819.12      996.26     51.46 o 
   2   7   0     5450.38     5350.70    167.11 o 
   3   7   0      887.89      800.82     68.62 o 
   4   7   0      966.73     1301.13     89.33 o 
   5   7   0       79.59      223.07     68.78 o 
   6   7   0     1150.34     1302.56    103.14 o 
   7   7   0      753.81      739.45     93.39 o 
   8   7   0     2019.76     1993.02    137.58 o 
   9   7   0      358.35      333.06    166.02 o 
  10   7   0      812.90      919.51    144.08 o 
  11   7   0       71.47       57.83    136.17 o 
   0   8   0       23.94       -0.58     48.53 o 
   1   8   0       21.88      -13.51     40.26 o 
   2   8   0      241.17      198.10     58.91 o 
   3   8   0       44.44        7.47     56.22 o 
   4   8   0      421.88      489.51     75.09 o 
   5   8   0     1604.83     1791.35    113.69 o 
   6   8   0      399.43      464.10     88.98 o 
   7   8   0      492.81      476.83     95.07 o 
   8   8   0       36.71       49.63    150.51 o 
   9   8   0      146.21      144.49    118.66 o 
  10   8   0       97.27      115.44    148.61 o 
   1   9   0      662.44      752.97     64.54 o 
   2   9   0     2482.33     2374.28    134.01 o 
   3   9   0      425.15      543.41     83.61 o 
   4   9   0      335.48      199.87     78.20 o 
   5   9   0      509.85      332.08     83.05 o 
   6   9   0      103.42       55.70     83.66 o 
   7   9   0       64.72      -13.90     92.86 o 
   8   9   0      102.98       80.96    127.32 o 
   9   9   0        5.08       -7.21    143.28 o 
  10   9   0       26.57     -216.13    174.08 o 
   0  10   0       62.70      -88.45     63.56 o 
   1  10   0     9010.62     8168.27    251.63 o 
   2  10   0      565.54      718.32     91.09 o 
   3  10   0     1349.24     1348.16    140.73 o 
   4  10   0      345.96      130.33     78.08 o 
   5  10   0      398.58      346.62     92.71 o 
   6  10   0        1.22      -42.09     88.24 o 
   7  10   0     1226.15     1429.12    146.07 o 
   8  10   0      123.43      257.06    124.01 o 
   9  10   0      277.38      454.97    137.54 o 
   1  11   0      634.86      570.12     87.23 o 
   2  11   0      413.77      387.06     96.64 o 
   3  11   0      443.78      326.88     82.61 o 
   4  11   0       18.49       -9.48     83.80 o 
   5  11   0     1864.84     2100.49    209.42 o 
   6  11   0      561.91      658.82    117.75 o 
   7  11   0      807.56     1060.96    146.16 o 
   8  11   0     1294.74     1291.58    181.32 o 
   9  11   0        0.90      -17.10    137.01 o 
   0  12   0      466.14      731.40    286.36 o 
   1  12   0      233.23       32.78    122.52 o 
   2  12   0      947.94     1120.58    176.35 o 
   3  12   0     1222.37     1239.89    124.45 o 
   4  12   0       17.63      -21.31     93.76 o 
   5  12   0     1240.86     1256.72    191.41 o 
   6  12   0        1.90      228.59    121.60 o 
   7  12   0      325.47      250.37    135.84 o 
   8  12   0        6.05       77.04    139.06 o 
   1  13   0      817.46      768.16    138.69 o 
   2  13   0      388.55      371.37    131.09 o 
   3  13   0      451.71      458.31    107.17 o 
   4  13   0     2729.22     3112.85    213.49 o 
   5  13   0      669.64      650.75    123.02 o 
   6  13   0      439.77      500.36    140.47 o 
   7  13   0      184.93       -0.66    188.48 o 
   0  14   0     1476.68     1218.37    288.22 o 
   1  14   0     3594.29     3569.74    229.44 o 
   2  14   0     1341.35     1353.93    171.36 o 
   3  14   0      322.28      128.12    133.17 o 
   4  14   0      394.01      483.31    123.75 o 
   5  14   0        1.02     -110.27    122.43 o 
   6  14   0      202.38       -8.76    131.37 o 
   1  15   0      237.81       85.38    146.09 o 
   2  15   0        1.98     -207.21    155.73 o 
   3  15   0      711.02     1016.44    193.04 o 
   4  15   0      219.64      177.26    155.21 o 
   5  15   0      502.67      440.32    198.28 o 
   0  16   0     1305.05     1192.00    341.77 o 
   1  16   0       66.79      418.69    162.75 o 
   2  16   0     1046.17     1010.74    182.19 o 
   1   0   1     1624.91     1740.51    125.72 o 
   2   0   1      291.30      413.48     26.35 o 
   3   0   1        7.46       35.35     22.27 o 
   4   0   1      835.36     1158.07     66.52 o 
   5   0   1     8099.37     8038.55    272.25 o 
   6   0   1      249.28      316.94     53.83 o 
   7   0   1     2263.32     2277.44    109.57 o 
   8   0   1     1404.13     1552.68    106.15 o 
   9   0   1      284.24      145.08     79.88 o 
  10   0   1      158.83      149.83    105.90 o 
  11   0   1     1673.25     1394.08    273.79 o 
 -11   1   1      118.18      256.09    256.09 o 
 -10   1   1     1007.55      788.47    149.91 o 
  -9   1   1     1371.54     1613.72    132.80 o 
  -8   1   1     1802.93     1909.22    101.56 o 
  -7   1   1     2364.84     2399.45    113.42 o 
  -6   1   1       38.09       46.26     46.61 o 
  -5   1   1      894.19      996.28     65.19 o 
  -4   1   1     3859.11     3738.47    137.91 o 
  -3   1   1     1112.57     1232.08     49.09 o 
  -2   1   1     7434.12     7639.13    216.59 o 
  -1   1   1      130.47      262.41     17.03 o 
   1   1   1      283.38      482.59     31.10 o 
   2   1   1     7321.18     7573.62    243.02 o 
   3   1   1     1441.19     1544.90     67.58 o 
   4   1   1     3891.59     3912.41    137.93 o 
   5   1   1     1104.62     1241.74     69.93 o 
   6   1   1       51.02       80.96     48.08 o 
   7   1   1     2321.40     2335.97    113.13 o 
   8   1   1     2203.59     2219.57    117.44 o 
   9   1   1     1438.21     1422.67    163.74 o 
  10   1   1     1303.46     1208.86    158.44 o 
  11   1   1      164.53        1.86    219.77 o 
 -11   2   1      181.55      215.53    150.44 o 
 -10   2   1       86.73      -65.83    127.04 o 
  -9   2   1      358.06      375.18     87.13 o 
  -8   2   1      918.68     1033.74     85.18 o 
  -7   2   1     3173.08     3121.02    120.13 o 
  -6   2   1     1367.29     1609.41     81.20 o 
  -5   2   1     4683.06     4819.11    174.65 o 
  -4   2   1      710.89      910.03     49.82 o 
  -3   2   1     3700.20     3908.76    116.67 o 
  -2   2   1     2168.67     2214.29     73.98 o 
  -1   2   1    32578.92    33464.31   1045.36 o 
   0   2   1      119.92      200.51     14.34 o 
   1   2   1    34048.63    34649.46    936.19 o 
   2   2   1     1903.96     1951.05     68.72 o 
   3   2   1     3449.93     3615.64    128.04 o 
   4   2   1      668.95      832.30     50.99 o 
   5   2   1     5170.33     5141.82    204.20 o 
   6   2   1     1458.97     1707.83    189.41 o 
   7   2   1     3395.05     3281.27    156.71 o 
   8   2   1     1100.13     1218.30    139.32 o 
   9   2   1      287.55      260.63     97.69 o 
  10   2   1       76.21      149.02    108.87 o 
  11   2   1      128.73      136.28    158.35 o 
  12   2   1       60.02     -137.82    289.62 o 
 -12   3   1      279.30      245.85    231.88 o 
 -11   3   1      180.95     -110.05    143.16 o 
 -10   3   1      683.23      708.44    118.95 o 
  -9   3   1        9.87      -27.52     90.38 o 
  -8   3   1     1667.23     1745.71    110.37 o 
  -7   3   1      724.09      853.41     92.86 o 
  -6   3   1       69.44       97.16     51.02 o 
  -5   3   1     7937.26     8121.48    268.89 o 
  -4   3   1     3219.41     3126.52    119.26 o 
  -3   3   1    10413.25    10220.77    305.58 o 
  -2   3   1     8031.81     7913.47    247.95 o 
  -1   3   1    21175.15    21043.69    559.76 o 
   0   3   1       45.89      107.95     19.09 o 
   1   3   1    20539.50    20199.35    569.63 o 
   2   3   1     7768.74     7638.65    221.25 o 
   3   3   1     9019.95     8955.28    271.90 o 
   4   3   1     3267.66     3359.73    107.58 o 
   5   3   1     7829.18     8010.85    236.17 o 
   6   3   1       68.95      115.72     40.38 o 
   7   3   1      748.11      897.80     75.89 o 
   8   3   1     1551.87     1522.79    119.36 o 
   9   3   1       14.38      -97.73     80.86 o 
  10   3   1      792.63      527.86    112.81 o 
  11   3   1      179.07      -49.59    124.22 o 
  12   3   1      244.41      -20.36    168.56 o 
 -12   4   1       23.14      -90.33    209.53 o 
 -11   4   1      599.11      454.27    172.89 o 
 -10   4   1      370.85      276.01    118.88 o 
  -9   4   1        6.90      -56.05     93.40 o 
  -8   4   1     2166.91     2410.62    132.35 o 
  -7   4   1      660.05      712.42     78.65 o 
  -6   4   1     5686.23     6087.09    206.80 o 
  -5   4   1     1465.78     1710.37     75.48 o 
  -4   4   1     4810.35     4888.57    147.78 o 
  -3   4   1     6588.50     6563.35    224.69 o 
  -2   4   1     2663.31     2763.84    103.25 o 
  -1   4   1     5574.59     5726.28    160.04 o 
   0   4   1     5680.26     5672.28    148.21 o 
   1   4   1     6608.36     6749.87    179.70 o 
   2   4   1     2883.58     2895.42     91.15 o 
   3   4   1     6977.38     7020.63    201.01 o 
   4   4   1     4567.67     4697.41    149.56 o 
   5   4   1     1787.11     1866.14     76.93 o 
   6   4   1     5046.12     5452.46    182.47 o 
   7   4   1      621.31      686.86    135.62 o 
   8   4   1     2097.12     2200.68    134.86 o 
   9   4   1        0.16       18.09     86.38 o 
  10   4   1      302.03      170.31    116.70 o 
  11   4   1      517.14      495.12    132.84 o 
  12   4   1        4.53     -100.63    179.39 o 
 -11   5   1      643.85      682.45    182.60 o 
 -10   5   1      791.30      695.64    125.60 o 
  -9   5   1     1069.39      990.59    126.87 o 
  -8   5   1     1227.08     1285.56    107.21 o 
  -7   5   1      992.90     1196.63     94.59 o 
  -6   5   1      395.26      479.54     69.88 o 
  -5   5   1      474.97      601.94     64.80 o 
  -4   5   1     5264.51     5153.47    185.32 o 
  -3   5   1     3099.22     2762.27    120.97 o 
  -2   5   1     9241.07     9240.63    313.00 o 
  -1   5   1     8825.58     8778.65    239.28 o 
   0   5   1    14443.59    13675.46    346.30 o 
   1   5   1    10117.46    10004.11    267.65 o 
   2   5   1    10096.50    10071.45    279.74 o 
   3   5   1     3524.98     3318.85    103.52 o 
   4   5   1     5397.17     5328.93    164.22 o 
   5   5   1      336.46      516.34     63.17 o 
   6   5   1      388.28      593.39    109.95 o 
   7   5   1      936.91      978.93     94.64 o 
   8   5   1     1243.43     1293.11    110.38 o 
   9   5   1     1091.11     1203.46    145.71 o 
  10   5   1      831.27      673.94    129.89 o 
  11   5   1      716.58      764.84    154.91 o 
 -11   6   1       63.65     -250.12    166.75 o 
 -10   6   1      213.32      207.75    122.59 o 
  -9   6   1       41.51       33.27     99.43 o 
  -8   6   1      897.35      762.45    111.32 o 
  -7   6   1     1531.97     1481.81    109.89 o 
  -6   6   1     6520.86     6338.49    233.22 o 
  -5   6   1     3389.17     3456.69    138.56 o 
  -4   6   1     6497.87     6363.15    222.33 o 
  -3   6   1     1459.13     1575.29     84.19 o 
  -2   6   1     4494.29     4422.15    141.90 o 
  -1   6   1     7880.77     7703.52    200.25 o 
   0   6   1     4347.52     4155.98    117.32 o 
   1   6   1     7700.51     7455.63    221.88 o 
   2   6   1     4702.05     4721.99    143.50 o 
   3   6   1     1563.52     1508.68     68.20 o 
   4   6   1     6689.89     6348.10    223.18 o 
   5   6   1     3356.85     3194.37    137.46 o 
   6   6   1     6758.55     6654.14    237.14 o 
   7   6   1     1639.97     1724.96    115.98 o 
   8   6   1     1119.01     1130.03    150.14 o 
   9   6   1       63.56      110.45     98.11 o 
  10   6   1      176.16      204.92    124.19 o 
  11   6   1       62.42      -54.64    180.14 o 
 -11   7   1       16.57      101.81    154.16 o 
 -10   7   1      253.19      196.39    121.94 o 
  -9   7   1      458.66      269.92    119.26 o 
  -8   7   1      369.27      343.83    103.80 o 
  -7   7   1      370.00      312.05     84.78 o 
  -6   7   1      112.61      135.20     94.63 o 
  -5   7   1     2180.62     2416.68    125.49 o 
  -4   7   1     4640.01     4904.30    178.12 o 
  -3   7   1     5125.24     4897.22    175.01 o 
  -2   7   1    11976.36    11593.46    338.22 o 
  -1   7   1     6782.81     6928.72    193.52 o 
   0   7   1    12097.48    10979.89    285.60 o 
   1   7   1     7418.48     7533.98    216.08 o 
   2   7   1    12399.44    11832.06    339.40 o 
   3   7   1     4860.60     4586.01    173.26 o 
   4   7   1     4500.47     4447.58    176.19 o 
   5   7   1     2389.31     2365.39    120.34 o 
   6   7   1      129.84      103.44     74.72 o 
   7   7   1      373.88      456.72     87.32 o 
   8   7   1      333.22      455.42     97.62 o 
   9   7   1      522.43      308.59    181.39 o 
  10   7   1      208.21      115.49    131.04 o 
  11   7   1       20.38     -189.38    138.08 o 
 -10   8   1       28.15       92.86    127.03 o 
  -9   8   1      322.02      208.43    120.10 o 
  -8   8   1     1707.88     1744.23    149.48 o 
  -7   8   1      395.00      232.42     98.02 o 
  -6   8   1     5016.65     5056.54    196.33 o 
  -5   8   1      549.06      594.46     96.91 o 
  -4   8   1     3480.49     3388.70    141.12 o 
  -3   8   1      501.11      529.86     70.33 o 
  -2   8   1     1701.49     1898.96    101.00 o 
  -1   8   1      241.79      350.77     49.10 o 
   0   8   1     6487.09     6363.03    177.30 o 
   1   8   1      300.34      353.11     46.11 o 
   2   8   1     1788.79     1873.12     83.31 o 
   3   8   1      554.06      561.74     68.82 o 
   4   8   1     3152.15     2982.02    137.09 o 
   5   8   1      578.45      672.38    104.98 o 
   6   8   1     4630.06     4533.67    213.18 o 
   7   8   1      341.99      184.33    113.46 o 
   8   8   1     1583.31     1655.98    137.69 o 
   9   8   1      343.22      307.81    125.81 o 
  10   8   1       38.35      -80.93    130.70 o 
 -10   9   1      429.57      181.57    138.22 o 
  -9   9   1     1309.72     1109.51    205.58 o 
  -8   9   1      174.10      277.09    117.94 o 
  -7   9   1     1713.92     1770.00    147.79 o 
  -6   9   1       52.89       87.80     82.47 o 
  -5   9   1      394.61      392.69     86.02 o 
  -4   9   1     1187.41     1186.77     99.65 o 
  -3   9   1     1443.38     1661.46    109.95 o 
  -2   9   1     8007.78     7645.16    259.43 o 
  -1   9   1      179.21      216.98     54.97 o 
   0   9   1    11066.80    10853.98    289.49 o 
   1   9   1       79.64      104.18     53.37 o 
   2   9   1     7802.31     7098.07    257.59 o 
   3   9   1     1291.58     1370.18    231.42 o 
   4   9   1      962.39     1089.16    100.14 o 
   5   9   1      322.24      365.30     86.08 o 
   6   9   1       81.84      148.80     91.07 o 
   7   9   1     1633.35     1711.28    132.09 o 
   8   9   1      222.74      309.38    117.99 o 
   9   9   1     1084.40     1123.54    157.05 o 
  10   9   1      426.52      364.05    149.47 o 
  -9  10   1        4.01      -87.88    191.76 o 
  -8  10   1      471.04      383.33    129.58 o 
  -7  10   1      128.34      200.80    111.76 o 
  -6  10   1      545.99      544.69    112.72 o 
  -5  10   1      109.58       38.82     84.67 o 
  -4  10   1     1356.70     1379.60    111.83 o 
  -3  10   1      256.92      127.21     91.03 o 
  -2  10   1     1421.18     1609.58    119.36 o 
  -1  10   1      898.83     1112.82     80.45 o 
   0  10   1      199.97       60.84     58.50 o 
   1  10   1      824.71      803.80     83.30 o 
   2  10   1     1368.84     1565.97    128.10 o 
   3  10   1      278.69      237.34     78.27 o 
   4  10   1     1028.99      999.59    132.40 o 
   5  10   1      112.46      174.40     85.60 o 
   6  10   1      424.46      443.55    119.98 o 
   7  10   1      141.36      231.91    104.51 o 
   8  10   1      499.69      647.33    156.26 o 
   9  10   1        1.56      106.64    167.59 o 
  -9  11   1       31.49      -73.75    139.54 o 
  -8  11   1        3.45      -43.73    126.98 o 
  -7  11   1      148.82      163.86    123.04 o 
  -6  11   1      149.13      141.75    111.50 o 
  -5  11   1      626.49      744.06    110.20 o 
  -4  11   1      121.68       24.09     93.52 o 
  -3  11   1      584.96      632.09     95.40 o 
  -2  11   1     3385.97     3354.20    184.82 o 
  -1  11   1     1466.22     1544.98     97.62 o 
   0  11   1     4909.07     5018.96    199.46 o 
   1  11   1     1616.47     1473.44    107.39 o 
   2  11   1     3589.93     3663.27    160.89 o 
   3  11   1      623.29      693.95     98.05 o 
   4  11   1      162.15       62.50     84.09 o 
   5  11   1      630.74      580.57    105.62 o 
   6  11   1      163.64      125.46    103.11 o 
   7  11   1      155.94      132.49    116.97 o 
   8  11   1        7.07       58.35    179.40 o 
   9  11   1       69.19      -42.18    137.54 o 
  -8  12   1      264.27      -54.30    141.73 o 
  -7  12   1       40.38     -103.33    124.25 o 
  -6  12   1     1007.15      870.90    171.69 o 
  -5  12   1       41.71       23.55    144.37 o 
  -4  12   1      986.90      748.40    110.44 o 
  -3  12   1      191.64      119.59     90.57 o 
  -2  12   1      741.24      704.39    102.00 o 
  -1  12   1      597.15      523.57     99.98 o 
   0  12   1     1655.12     1629.65    128.24 o 
   1  12   1      481.53      532.20    115.91 o 
   2  12   1      674.21      827.37    101.00 o 
   3  12   1      177.40      263.78     90.60 o 
   4  12   1      921.58      939.98    112.81 o 
   5  12   1       19.80       -4.48     96.39 o 
   6  12   1      881.57     1022.37    133.94 o 
   7  12   1       49.89       76.04    169.60 o 
   8  12   1      254.25       30.87    143.27 o 
  -7  13   1      338.32      177.53    140.03 o 
  -6  13   1      230.11      -11.56    132.67 o 
  -5  13   1      120.74      229.81    117.66 o 
  -4  13   1      416.40      583.99    117.61 o 
  -3  13   1      488.03      398.33    109.05 o 
  -2  13   1      413.74      424.40    141.64 o 
  -1  13   1      732.33      410.59    300.47 o 
   0  13   1        1.62     -137.59     91.73 o 
   1  13   1      722.46      993.66    140.33 o 
   2  13   1      419.42      206.23    120.31 o 
   3  13   1      545.19      510.44    106.05 o 
   4  13   1      380.89      524.69    110.82 o 
   5  13   1      153.00       -7.87    106.86 o 
   6  13   1      266.05      -25.24    163.18 o 
   7  13   1      432.05      297.54    140.15 o 
  -6  14   1      128.73       38.65    165.83 o 
  -5  14   1       21.32       94.03    127.48 o 
  -4  14   1      111.98      127.23    123.47 o 
  -3  14   1      171.22      233.51    143.95 o 
  -2  14   1       23.20       25.84    133.27 o 
  -1  14   1      165.30      153.69    141.98 o 
   0  14   1        9.31      -18.74    131.92 o 
   1  14   1      132.81      251.72    139.76 o 
   2  14   1       30.02      -96.30    126.37 o 
   3  14   1      122.36        5.73    133.92 o 
   4  14   1      157.60     -144.59    133.23 o 
   5  14   1       10.48       -3.53    118.29 o 
   6  14   1      132.15      214.57    137.47 o 
  -5  15   1      182.78       95.27    142.20 o 
  -4  15   1        9.16        8.54    304.98 o 
  -3  15   1      227.33      358.94    157.69 o 
  -2  15   1       25.21      155.94    279.32 o 
  -1  15   1       98.35      -83.13    146.02 o 
   0  15   1      190.55      -83.39    225.52 o 
   1  15   1       75.22      130.69    152.18 o 
   2  15   1       17.96       68.53    143.70 o 
   3  15   1      230.93      224.35    257.71 o 
   4  15   1       11.99     -158.28    155.46 o 
   5  15   1      181.16      322.33    191.47 o 
  -2  16   1      158.68      160.46    200.33 o 
  -1  16   1      351.36      501.87    257.49 o 
   0  16   1       73.66      466.87    225.01 o 
   1  16   1      353.85      288.08    163.63 o 
   2  16   1      162.10      338.91    163.62 o 
   0   0   2     1529.41     1401.53     96.85 o 
   1   0   2      335.02      450.31     27.72 o 
   2   0   2    29309.34    29930.43    909.31 o 
   3   0   2     1698.61     1670.43     67.41 o 
   4   0   2    10567.30    10458.71    343.22 o 
   5   0   2      709.05      790.40     58.84 o 
   6   0   2    10805.72    10593.54    356.20 o 
   7   0   2     2658.27     2517.45    117.11 o 
   8   0   2      146.04      190.74     69.53 o 
   9   0   2     1030.90     1095.59    122.66 o 
  10   0   2     1519.74     1744.23    297.07 o 
  11   0   2       72.14       73.57    228.16 o 
  12   0   2     1248.28     1517.01    314.76 o 
 -11   1   2      970.47      880.96    257.96 o 
 -10   1   2      267.03      301.43    115.89 o 
  -9   1   2     2901.02     2722.24    208.60 o 
  -8   1   2      287.76      243.71     70.32 o 
  -7   1   2      404.00      429.34     63.73 o 
  -6   1   2      238.16      337.45     52.34 o 
  -5   1   2     3032.23     2968.49    112.53 o 
  -4   1   2     1171.63     1130.54     73.79 o 
  -3   1   2     9108.90     9448.06    280.05 o 
  -2   1   2     2184.38     2219.53     82.51 o 
  -1   1   2     9363.96     9031.82    267.22 o 
   0   1   2      346.59      434.21     36.16 o 
   1   1   2     7533.22     7637.79    387.48 o 
   2   1   2     2690.93     2614.30     85.11 o 
   3   1   2     9871.87    10300.02    316.82 o 
   4   1   2     1254.99     1230.00     91.54 o 
   5   1   2     2709.36     2847.11    134.18 o 
   6   1   2      219.83      191.00     70.92 o 
   7   1   2      345.33      423.26     75.05 o 
   8   1   2      300.40      365.84     85.96 o 
   9   1   2     2692.88     2481.73    211.98 o 
  10   1   2      276.56      456.46    139.16 o 
  11   1   2      898.73     1001.09    278.44 o 
 -11   2   2       11.33      -48.42    176.94 o 
 -10   2   2       28.69       -5.20    131.22 o 
  -9   2   2     1110.76     1071.85    105.11 o 
  -8   2   2     1849.02     2075.27    107.61 o 
  -7   2   2     3417.67     3225.33    119.90 o 
  -6   2   2     3673.23     3547.29    122.51 o 
  -5   2   2     1956.66     1977.20     75.82 o 
  -4   2   2      857.83     1200.40     54.79 o 
  -3   2   2     1786.41     1868.19     63.00 o 
  -2   2   2    30088.17    30406.32    931.86 o 
   0   2   2    26205.35    24561.35    752.22 o 
   1   2   2      247.16      341.49     25.49 o 
   2   2   2    28733.06    30208.94   1095.70 o 
   3   2   2     1582.06     1615.18     68.20 o 
   4   2   2      856.70     1079.69     58.74 o 
   5   2   2     1734.86     1790.41    127.58 o 
   6   2   2     3536.03     3489.06    136.91 o 
   7   2   2     3296.50     3126.21    132.52 o 
   8   2   2     1797.28     2183.62    141.23 o 
   9   2   2     1105.54     1256.13    159.37 o 
  10   2   2        8.80     -127.84     99.40 o 
  11   2   2        2.47      123.01    121.42 o 
  12   2   2      423.44      571.79    322.21 o 
 -11   3   2      396.66     -102.44    198.36 o 
 -10   3   2      406.41      357.96    146.97 o 
  -9   3   2     2378.44     2434.39    155.11 o 
  -8   3   2      326.14      416.38     87.20 o 
  -7   3   2     1447.44     1579.91    100.82 o 
  -6   3   2     1568.91     1841.39     93.84 o 
  -5   3   2     1600.22     1758.17     81.32 o 
  -4   3   2     7807.34     7716.31    250.94 o 
  -3   3   2     8248.68     8063.56    268.15 o 
  -2   3   2    11541.70    12205.06    379.68 o 
  -1   3   2    13029.76    12791.45    347.33 o 
   0   3   2      440.06      535.54     25.07 o 
   1   3   2    12979.95    12541.88    354.21 o 
   2   3   2    12151.37    12030.37    340.33 o 
   3   3   2     9033.71     8607.96    267.69 o 
   4   3   2     7322.14     7572.91    222.44 o 
   5   3   2     1465.34     1674.64     77.85 o 
   6   3   2     1487.51     1519.34     83.74 o 
   7   3   2     1603.35     1798.10    101.71 o 
   8   3   2      274.32      298.43     90.98 o 
   9   3   2     2339.61     2299.67    159.52 o 
  10   3   2      413.41      352.88    105.31 o 
  11   3   2      428.78      247.64    116.54 o 
  12   3   2       71.07       41.98    170.40 o 
 -12   4   2      270.21     -324.07    221.64 o 
 -11   4   2      195.28       34.80    172.75 o 
 -10   4   2      480.10      464.87    164.83 o 
  -9   4   2      792.58      825.12    121.61 o 
  -8   4   2      397.10      510.85     94.04 o 
  -7   4   2     2582.59     2722.77    129.77 o 
  -6   4   2     4408.11     4319.15    159.62 o 
  -5   4   2     7714.35     7639.86    277.55 o 
  -4   4   2     1742.06     1622.67     78.37 o 
  -3   4   2     2725.55     2664.21    101.72 o 
  -2   4   2     2569.34     2521.96     95.82 o 
  -1   4   2     6286.91     6232.11    159.04 o 
   0   4   2     7985.89     8061.23    207.83 o 
   1   4   2     6162.00     5910.59    177.31 o 
   2   4   2     2708.34     2634.60     85.71 o 
   3   4   2     2840.16     2673.69     91.14 o 
   4   4   2     1715.27     1742.56     72.36 o 
   5   4   2     8710.54     8997.62    252.48 o 
   6   4   2     4352.10     4106.37    144.37 o 
   7   4   2     2875.08     2862.52    134.50 o 
   8   4   2      423.38      629.56     91.80 o 
   9   4   2      873.76      778.12    109.15 o 
  10   4   2      498.38      299.18    109.10 o 
  11   4   2      189.28     -166.69    120.48 o 
  12   4   2      284.11      354.33    155.19 o 
 -11   5   2      314.61      395.18    176.29 o 
 -10   5   2      276.61      275.30    114.05 o 
  -9   5   2      433.74      423.59    110.36 o 
  -8   5   2      720.19      669.03    102.86 o 
  -7   5   2      570.92      622.85     79.96 o 
  -6   5   2      104.42      194.77     72.58 o 
  -5   5   2     1788.81     1838.32     98.10 o 
  -4   5   2      287.69      397.51     53.11 o 
  -3   5   2    12998.69    13080.72    396.40 o 
  -2   5   2     1484.35     1474.14     75.29 o 
  -1   5   2     5903.30     5588.43    135.95 o 
   0   5   2       91.71       73.50     22.72 o 
   1   5   2     4690.80     4363.73    149.59 o 
   2   5   2     1999.42     1785.49     64.85 o 
   3   5   2    11937.25    11740.10    352.57 o 
   4   5   2      386.91      501.01     48.00 o 
   5   5   2     1838.80     1892.09    118.66 o 
   6   5   2      116.20      170.07     64.38 o 
   7   5   2      567.11      647.37     86.69 o 
   8   5   2      775.26      758.70     98.41 o 
   9   5   2      450.53      530.91    105.12 o 
  10   5   2      221.22      130.56    105.92 o 
  11   5   2      288.38      207.32    132.66 o 
 -11   6   2      160.94      -17.00    164.48 o 
 -10   6   2       13.37      -69.36    118.92 o 
  -9   6   2      187.07      297.04    107.26 o 
  -8   6   2      217.35      292.66    100.79 o 
  -7   6   2     2397.24     2640.53    153.66 o 
  -6   6   2      407.19      588.34     75.15 o 
  -5   6   2     4957.67     5169.34    186.03 o 
  -4   6   2     1057.67     1077.40     86.14 o 
  -3   6   2     5527.07     5496.95    191.11 o 
  -2   6   2     1271.45     1526.95    106.72 o 
  -1   6   2    11648.35    11421.27    281.69 o 
   0   6   2        8.50       -6.84     25.44 o 
   1   6   2    10683.25    10297.56    312.24 o 
   2   6   2     1418.26     1554.61    116.98 o 
   3   6   2     5504.95     5376.04    168.87 o 
   4   6   2      793.09      979.04     62.02 o 
   5   6   2     4675.73     4773.78    187.73 o 
   6   6   2      219.64      244.14     73.55 o 
   7   6   2     2235.20     2210.57    150.68 o 
   8   6   2      170.31      232.11     93.42 o 
   9   6   2      158.12      208.70    102.09 o 
  10   6   2       25.91       16.90    108.90 o 
  11   6   2      234.28      104.35    139.49 o 
 -11   7   2      278.55      241.80    183.39 o 
 -10   7   2      291.29      278.47    181.97 o 
  -9   7   2      387.44      466.67    142.70 o 
  -8   7   2      318.77      274.07    119.56 o 
  -7   7   2       86.71      143.68     88.93 o 
  -6   7   2       19.25      -75.10     67.10 o 
  -5   7   2      190.93      223.26     66.67 o 
  -4   7   2     1020.47      972.15     81.68 o 
  -3   7   2     1806.99     2120.91    125.27 o 
  -2   7   2     2432.11     2524.88    105.66 o 
  -1   7   2     7189.51     7069.08    193.53 o 
   0   7   2     2678.21     2874.63     91.00 o 
   1   7   2     7301.96     7316.37    216.14 o 
   2   7   2     2418.57     2388.01     91.87 o 
   3   7   2     2184.19     2127.83    112.58 o 
   4   7   2     1066.49     1152.86     83.58 o 
   5   7   2      146.28       31.02     65.20 o 
   6   7   2       25.32       -3.24     72.25 o 
   7   7   2      173.65       70.03     90.60 o 
   8   7   2      243.19      153.71     88.48 o 
   9   7   2      420.98      543.98    114.60 o 
  10   7   2      233.34      368.21    162.30 o 
  11   7   2      290.02      309.02    144.55 o 
 -10   8   2      433.36      236.66    138.17 o 
  -9   8   2      783.80      885.36    136.57 o 
  -8   8   2       43.90      166.17    117.97 o 
  -7   8   2     2981.77     2998.60    180.18 o 
  -6   8   2       63.68      -13.82     82.74 o 
  -5   8   2     1733.49     1964.36    122.03 o 
  -4   8   2      525.11      600.00     78.27 o 
  -3   8   2     2441.27     2393.04    116.44 o 
  -2   8   2     2431.40     2442.50    112.79 o 
  -1   8   2     3894.10     3551.25    109.65 o 
   0   8   2     2022.17     2166.52     82.80 o 
   1   8   2     3831.03     3512.61    121.72 o 
   2   8   2     2266.46     2239.84    107.26 o 
   3   8   2     2406.86     2345.41    115.58 o 
   4   8   2      490.03      565.08     76.50 o 
   5   8   2     1993.32     2211.28    125.50 o 
   6   8   2       56.20       47.93     78.38 o 
   7   8   2     3375.17     3393.21    165.24 o 
   8   8   2       55.36        0.68     95.76 o 
   9   8   2      715.55      983.97    203.00 o 
  10   8   2      403.49      371.78    140.73 o 
 -10   9   2      348.89      190.41    143.32 o 
  -9   9   2      203.95      159.40    125.95 o 
  -8   9   2      439.24      342.78    129.52 o 
  -7   9   2       85.91      231.50    106.65 o 
  -6   9   2      249.45       88.92     95.55 o 
  -5   9   2      349.67      433.01     87.21 o 
  -4   9   2     1984.23     2246.04    127.89 o 
  -3   9   2     1763.52     2007.45    117.15 o 
  -2   9   2     3063.50     2818.56    127.81 o 
  -1   9   2     6359.88     6409.94    200.37 o 
   0   9   2      218.50      229.95     46.51 o 
   1   9   2     6273.12     6257.97    198.71 o 
   2   9   2     3075.89     2937.98    128.28 o 
   3   9   2     1973.11     1992.96    113.75 o 
   4   9   2     2090.81     2304.35    129.05 o 
   5   9   2      399.54      262.48     95.84 o 
   6   9   2      203.56      199.27     88.15 o 
   7   9   2       79.04      137.25     97.42 o 
   8   9   2      381.34      374.44    111.72 o 
   9   9   2      167.79      130.31    129.80 o 
  10   9   2      394.94      284.99    144.04 o 
  -9  10   2      237.09       93.27    132.45 o 
  -8  10   2       67.35     -142.31    147.90 o 
  -7  10   2     1018.13     1053.03    137.21 o 
  -6  10   2      140.23       57.35     99.97 o 
  -5  10   2     1430.23     1739.11    262.85 o 
  -4  10   2      134.55       14.08    122.45 o 
  -3  10   2      554.61      401.74     85.08 o 
  -2  10   2      851.28      886.22     87.88 o 
  -1  10   2      614.42      566.05     72.93 o 
   0  10   2     1575.16     1820.78    123.69 o 
   1  10   2      636.55      636.20     78.21 o 
   2  10   2      740.21      776.21     84.51 o 
   3  10   2      530.19      649.35    138.85 o 
   4  10   2       92.56       24.93     79.50 o 
   5  10   2     1456.70     1563.50    122.48 o 
   6  10   2      147.74      151.12     93.00 o 
   7  10   2      899.90      676.50    115.27 o 
   8  10   2       85.39      200.13    113.18 o 
   9  10   2      211.29      108.79    139.23 o 
  -9  11   2      252.95      104.42    199.50 o 
  -8  11   2      231.90      256.34    133.23 o 
  -7  11   2      112.71     -170.04    114.98 o 
  -6  11   2       69.31       63.97    111.04 o 
  -5  11   2      119.91      163.87    105.05 o 
  -4  11   2     1142.23     1140.61    111.10 o 
  -3  11   2     1071.60     1201.81    108.21 o 
  -2  11   2      433.19      432.85     98.39 o 
  -1  11   2     1896.30     2195.77    120.96 o 
   0  11   2        1.07      -96.56     74.60 o 
   1  11   2     2025.20     1994.01    149.48 o 
   2  11   2      286.43      193.24     77.24 o 
   3  11   2     1062.70     1137.55    107.56 o 
   4  11   2     1024.13     1138.92    132.94 o 
   5  11   2      138.62      259.58     97.64 o 
   6  11   2       69.53       20.06     99.58 o 
   7  11   2      131.39      116.46    112.29 o 
   8  11   2      203.01      261.44    169.95 o 
   9  11   2      240.18       69.94    139.07 o 
  -8  12   2       37.75      -69.43    139.86 o 
  -7  12   2      637.75      450.92    162.91 o 
  -6  12   2      226.71      183.00    123.25 o 
  -5  12   2      750.48      813.03    130.43 o 
  -4  12   2       37.56      -18.78     94.76 o 
  -3  12   2      562.06      461.09     99.41 o 
  -2  12   2       30.27      -46.68     86.59 o 
  -1  12   2     4136.20     3688.47    168.53 o 
   0  12   2      288.73       87.39    106.32 o 
   1  12   2     4113.74     3544.57    196.31 o 
   2  12   2       39.53      116.06    107.55 o 
   3  12   2      525.87      317.13     93.92 o 
   4  12   2       38.38       58.72     94.75 o 
   5  12   2      827.63      651.75    174.07 o 
   6  12   2      198.48      177.38    111.99 o 
   7  12   2      718.21      777.92    133.25 o 
   8  12   2       41.73     -111.21    133.66 o 
  -7  13   2      160.30       39.52    177.70 o 
  -6  13   2      152.62       51.81    125.73 o 
  -5  13   2      850.79      609.62    152.41 o 
  -4  13   2        5.88      -71.78    110.87 o 
  -3  13   2     1556.07     1821.56    189.94 o 
  -2  13   2        9.35     -100.98    115.64 o 
  -1  13   2      236.16      193.00    103.83 o 
   0  13   2       57.72      -60.17    116.65 o 
   1  13   2      306.09       59.81    118.09 o 
   2  13   2        7.47      -75.67    123.19 o 
   3  13   2     1533.49     1594.21    164.07 o 
   4  13   2       14.99       -9.39    100.55 o 
   5  13   2      834.77      700.99    126.11 o 
   6  13   2      139.39       59.02    114.58 o 
   7  13   2      144.38      124.55    135.52 o 
  -6  14   2       81.79      -85.78    131.41 o 
  -5  14   2      520.55      458.21    140.78 o 
  -4  14   2       72.79       23.28    121.54 o 
  -3  14   2      379.21      -12.09    293.34 o 
  -2  14   2      251.30      207.19    140.21 o 
  -1  14   2      286.01       -9.82    135.25 o 
   0  14   2      259.78      143.37    132.10 o 
   1  14   2      337.10      241.49    136.35 o 
   2  14   2      277.45      332.28    140.13 o 
   3  14   2      338.12      189.68    143.15 o 
   4  14   2       91.84      191.74    188.30 o 
   5  14   2      483.80      646.37    129.60 o 
   6  14   2      100.62       85.19    125.75 o 
  -4  15   2      314.07      220.21    180.92 o 
  -3  15   2      244.95      432.04    191.72 o 
  -2  15   2      635.07      764.47    205.65 o 
  -1  15   2       46.30     -119.28    383.21 o 
   0  15   2       39.53       75.57    146.90 o 
   1  15   2       52.96       13.13    146.50 o 
   2  15   2      645.66      655.85    172.69 o 
   3  15   2      241.85      -48.74    151.85 o 
   4  15   2      248.18      358.56    163.48 o 
  -2  16   2      716.84      573.36    206.60 o 
  -1  16   2      204.10      357.47    207.69 o 
   0  16   2      820.97      766.20    224.87 o 
   1  16   2      209.42      165.23    163.00 o 
   2  16   2      806.91      664.28    180.38 o 
   1   0   3    93750.93    90408.62   3247.92 o 
   2   0   3    19316.00    16859.49    607.64 o 
   3   0   3    15757.26    16411.73    457.39 o 
   4   0   3     6250.30     6206.72    269.78 o 
   5   0   3     1082.39     1120.99     61.29 o 
   6   0   3      625.96      649.22     56.89 o 
   7   0   3     6174.39     6139.66    247.21 o 
   8   0   3     2684.14     2698.89    191.95 o 
   9   0   3     2706.78     2705.29    213.55 o 
  10   0   3       24.60     -146.21    130.47 o 
  11   0   3      134.82       66.12    214.19 o 
  12   0   3      434.34      352.94    281.24 o 
 -12   1   3       29.87      106.16    258.89 o 
 -11   1   3      101.96     -227.08    151.39 o 
 -10   1   3      988.28      933.11    248.64 o 
  -9   1   3      142.20      254.81     98.76 o 
  -8   1   3     2419.84     2746.34    159.95 o 
  -7   1   3     2260.84     2291.82     98.57 o 
  -6   1   3       87.34      120.06     43.62 o 
  -5   1   3     5774.69     5841.74    179.20 o 
  -4   1   3     3360.99     3132.02     98.33 o 
  -3   1   3    10317.26    10089.32    283.19 o 
  -2   1   3     1673.01     1680.70     55.95 o 
  -1   1   3      710.35      747.72     30.29 o 
   0   1   3    26004.71    24343.33    766.67 o 
   1   1   3      720.43      703.30     41.54 o 
   3   1   3     9986.16     9690.29    371.28 o 
   4   1   3     3188.46     2824.09    112.32 o 
   5   1   3     5954.83     5867.63    204.34 o 
   6   1   3       97.18      229.15     53.05 o 
   7   1   3     2536.56     2586.56    115.38 o 
   8   1   3     2050.54     2075.28    124.23 o 
   9   1   3      129.91      106.69    126.96 o 
  10   1   3     1089.37     1041.14    252.37 o 
  11   1   3       98.32     -117.34    222.57 o 
  12   1   3       34.02      358.53    278.44 o 
 -10   2   3      166.76       97.59    130.44 o 
  -9   2   3      222.59      210.93    105.16 o 
  -8   2   3      379.85      335.22     73.07 o 
  -7   2   3     1621.01     1867.07     91.11 o 
  -6   2   3     1694.46     1821.16     83.75 o 
  -5   2   3     7534.72     7562.18    221.79 o 
  -4   2   3     3080.18     3276.42    112.45 o 
  -3   2   3     5840.93     5607.49    168.77 o 
  -2   2   3     3494.96     3618.42    121.13 o 
  -1   2   3     3334.05     3251.25     99.82 o 
   0   2   3      707.18      701.04     37.46 o 
   1   2   3     3532.10     3495.27    158.33 o 
   2   2   3     3375.19     3536.26    122.18 o 
   3   2   3     6226.78     5835.27    190.72 o 
   4   2   3     3546.64     3787.20    128.73 o 
   5   2   3     7031.48     7145.62    249.15 o 
   6   2   3     1823.39     1973.53    127.29 o 
   7   2   3     1657.20     1940.98    156.00 o 
   8   2   3      423.77      315.57    105.99 o 
   9   2   3      255.15      403.74    136.26 o 
  10   2   3      138.91       91.26    206.74 o 
  11   2   3     1612.18     1786.70    504.74 o 
  12   2   3       60.38     -164.68    280.31 o 
 -11   3   3      341.22      658.39    229.09 o 
 -10   3   3      567.31      633.76    165.66 o 
  -9   3   3     2371.45     2607.20    210.93 o 
  -8   3   3     2056.19     2191.45    166.34 o 
  -7   3   3     4178.59     4123.66    164.95 o 
  -6   3   3      491.52      533.17     56.22 o 
  -5   3   3     2343.69     2382.07     88.37 o 
  -4   3   3     5908.76     5811.10    170.70 o 
  -3   3   3     2958.74     2976.72    102.11 o 
  -2   3   3    29364.92    28553.68    846.43 o 
  -1   3   3     3099.52     3110.46    108.68 o 
   0   3   3     4123.25     4407.56    128.94 o 
   1   3   3     2392.27     2279.13     71.74 o 
   2   3   3    27060.07    26287.77    839.72 o 
   3   3   3     2666.81     2597.28    101.17 o 
   4   3   3     5073.22     5217.91    188.87 o 
   5   3   3     2136.21     2243.62     99.47 o 
   6   3   3      554.59      683.39     79.01 o 
   7   3   3     4312.09     4377.04    196.95 o 
   8   3   3     1919.12     1871.21    393.45 o 
   9   3   3     2394.44     2561.63    173.17 o 
  10   3   3      658.31      501.41    119.43 o 
  11   3   3      359.38      115.22    145.59 o 
  12   3   3       73.36      -28.25    181.18 o 
 -12   4   3      169.61      -20.49    210.46 o 
 -11   4   3       19.40      -82.88    189.04 o 
 -10   4   3      476.23      434.03    182.99 o 
  -9   4   3      350.98      251.47     94.78 o 
  -8   4   3      513.48      416.68     88.97 o 
  -7   4   3     1285.82     1440.03    126.51 o 
  -6   4   3     1185.63     1192.07     81.72 o 
  -5   4   3      649.62      791.59     63.09 o 
  -4   4   3     1280.98     1326.67     73.04 o 
  -3   4   3     2469.10     2526.40    105.25 o 
  -2   4   3     2785.77     2750.18    124.63 o 
  -1   4   3    12407.49    11481.16    319.25 o 
   0   4   3    19192.71    18310.31    509.79 o 
   1   4   3    12277.46    11584.46    296.53 o 
   2   4   3     1907.20     2012.55     77.55 o 
   3   4   3     3120.96     3103.12     98.16 o 
   4   4   3     1346.42     1289.42     65.60 o 
   5   4   3      679.51      712.71     64.29 o 
   6   4   3     1160.50     1103.80     74.17 o 
   7   4   3     1297.55     1312.37    134.55 o 
   8   4   3      565.54      508.30     92.92 o 
   9   4   3      271.54      201.41     97.84 o 
  10   4   3      498.38      261.73    112.12 o 
  11   4   3       19.06     -118.31    128.11 o 
  12   4   3      172.55     -173.65    253.77 o 
 -11   5   3       59.18     -289.15    192.77 o 
 -10   5   3      371.43      147.37    214.65 o 
  -9   5   3       18.77        4.24    110.97 o 
  -8   5   3      223.14      231.03     89.88 o 
  -7   5   3      494.89      519.90     86.55 o 
  -6   5   3      437.89      553.51     69.71 o 
  -5   5   3     7200.56     6957.05    232.77 o 
  -4   5   3     2534.71     2526.57    102.51 o 
  -3   5   3    12546.85    12269.61    376.02 o 
  -2   5   3     2827.41     2759.41     98.42 o 
  -1   5   3     7052.73     6954.97    188.19 o 
   0   5   3      663.39      712.98     38.13 o 
   1   5   3     6176.30     5969.78    189.57 o 
   2   5   3     3344.65     3341.68    102.54 o 
   3   5   3    11374.40    11158.89    335.86 o 
   4   5   3     2342.73     2276.42     91.45 o 
   5   5   3     6858.69     6525.79    209.40 o 
   6   5   3      478.14      641.17     77.99 o 
   7   5   3      486.16      498.66     83.90 o 
   8   5   3      203.06      255.65     92.81 o 
   9   5   3        5.35      -39.35     96.31 o 
  10   5   3      334.96      232.23    112.62 o 
  11   5   3       42.49      -59.47    118.29 o 
 -11   6   3     1009.26      984.33    257.96 o 
 -10   6   3       23.80     -204.79    156.46 o 
  -9   6   3      497.03      668.61    123.55 o 
  -8   6   3      130.44       66.92    112.35 o 
  -7   6   3      734.78      654.35     98.94 o 
  -6   6   3     1272.85     1404.85    112.00 o 
  -5   6   3     2586.95     2359.40    115.84 o 
  -4   6   3     1361.40     1499.71     90.04 o 
  -3   6   3     1831.90     1999.59     90.66 o 
  -2   6   3     1869.12     1862.04     80.88 o 
  -1   6   3     2718.43     2987.52     93.83 o 
   0   6   3      223.14      217.39     31.56 o 
   1   6   3     3290.04     3427.61    106.57 o 
   2   6   3     2009.11     2064.67     76.76 o 
   3   6   3     1706.30     1745.71     77.76 o 
   4   6   3     1492.70     1578.32     88.48 o 
   5   6   3     2799.97     2709.29    125.02 o 
   6   6   3     1354.71     1297.65    101.71 o 
   7   6   3      614.70      652.70     92.94 o 
   8   6   3      103.12       85.61    116.13 o 
   9   6   3      489.20      584.21    135.40 o 
  10   6   3       21.24      -20.00    111.72 o 
  11   6   3     1022.65      915.68    163.21 o 
 -11   7   3      334.04       94.47    184.63 o 
 -10   7   3      255.91      272.57    216.98 o 
  -9   7   3     1577.03     1383.93    159.33 o 
  -8   7   3      767.79      898.68    123.57 o 
  -7   7   3      835.69      880.88    112.03 o 
  -6   7   3      721.50      779.75    102.65 o 
  -5   7   3       15.25      -19.78     61.66 o 
  -4   7   3      300.39      394.60     64.25 o 
  -3   7   3     1182.78     1302.97     87.40 o 
  -2   7   3     1486.58     1592.78     76.88 o 
  -1   7   3     4109.91     4010.91    116.10 o 
   0   7   3     1523.19     1536.01     70.12 o 
   1   7   3     3887.37     3843.90    129.04 o 
   2   7   3     1266.09     1405.44     80.42 o 
   3   7   3     1421.83     1562.02     76.95 o 
   4   7   3      420.25      444.87     65.10 o 
   5   7   3        1.45      -58.36     62.55 o 
   6   7   3      638.03      761.91     88.74 o 
   7   7   3      966.27     1013.68    109.14 o 
   8   7   3      760.86      864.62    113.80 o 
   9   7   3     1520.29     1688.37    145.11 o 
  10   7   3      286.67       62.22    118.95 o 
  11   7   3      383.40      445.55    152.09 o 
 -10   8   3      324.79      108.23    133.30 o 
  -9   8   3      103.49      228.71    121.08 o 
  -8   8   3      213.65      200.19    112.13 o 
  -7   8   3      390.15      358.30    105.02 o 
  -6   8   3      989.43     1186.03    120.38 o 
  -5   8   3       11.43       46.90     80.23 o 
  -4   8   3      514.47      533.37    100.41 o 
  -3   8   3     1687.26     1658.87    101.82 o 
  -2   8   3      188.95      204.30     52.36 o 
  -1   8   3     2193.13     2256.14     80.94 o 
   0   8   3      356.23      350.82     43.86 o 
   1   8   3     2147.76     2245.54     91.51 o 
   2   8   3      124.48       76.48     46.94 o 
   3   8   3     1665.44     1718.91     99.76 o 
   4   8   3      702.56      892.58     85.19 o 
   5   8   3        4.08       26.32     73.39 o 
   6   8   3      841.89      792.90     99.55 o 
   7   8   3      420.27      628.24    104.19 o 
   8   8   3      181.20      360.41    101.41 o 
   9   8   3       91.39      141.80    106.91 o 
  10   8   3      345.16      331.38    140.95 o 
 -10   9   3       36.09       96.91    143.04 o 
  -9   9   3       62.80     -176.49    117.66 o 
  -8   9   3       33.98     -160.22    108.65 o 
  -7   9   3      178.94      148.12    109.64 o 
  -6   9   3      320.97      264.55    102.03 o 
  -5   9   3     1313.73     1555.79    129.24 o 
  -4   9   3     1271.32     1299.27    102.28 o 
  -3   9   3     2622.81     2656.47    129.52 o 
  -2   9   3     1268.49     1381.61     84.93 o 
  -1   9   3      736.86      815.72     71.21 o 
   0   9   3      500.84      458.85     55.95 o 
   1   9   3      907.07     1014.25     69.60 o 
   2   9   3     1259.98     1556.41    103.10 o 
   3   9   3     2897.56     2701.25    128.32 o 
   4   9   3     1120.69     1193.98    105.75 o 
   5   9   3     1420.82     1341.73    112.49 o 
   6   9   3      336.69      267.84     90.63 o 
   7   9   3      146.84      125.62     99.39 o 
   8   9   3       22.66       64.85    109.33 o 
   9   9   3      114.97     -174.51    123.23 o 
  10   9   3       30.17      -52.74    136.67 o 
  -9  10   3      269.89      266.01    140.47 o 
  -8  10   3      570.45      353.54    168.06 o 
  -7  10   3       11.58       34.86    109.15 o 
  -6  10   3     1206.64     1190.35    142.61 o 
  -5  10   3      641.39      878.69    118.73 o 
  -4  10   3      331.50      296.32     86.07 o 
  -3  10   3     1120.23     1211.08    104.03 o 
  -2  10   3     4407.89     4052.20    162.57 o 
  -1  10   3      319.00      287.91     66.66 o 
   0  10   3     5576.51     5121.86    195.89 o 
   1  10   3      276.91      271.04     60.04 o 
   2  10   3     3808.65     3517.36    156.84 o 
   3  10   3     1117.25     1237.51    132.63 o 
   4  10   3      270.38      182.03     92.20 o 
   5  10   3      705.67      842.79    106.28 o 
   6  10   3     1495.73     1593.22    128.40 o 
   7  10   3        9.98       45.21    125.96 o 
   8  10   3      684.77      562.43    125.36 o 
   9  10   3      262.46      281.22    129.73 o 
  -9  11   3      809.73      462.15    265.09 o 
  -8  11   3      322.31      266.30    179.56 o 
  -7  11   3      615.82      599.45    138.38 o 
  -6  11   3      463.36      368.35    122.78 o 
  -5  11   3      355.45      314.57    111.80 o 
  -4  11   3     1042.74     1084.44    170.88 o 
  -3  11   3     1556.48     1665.00    133.99 o 
  -2  11   3      374.04      234.68     89.78 o 
  -1  11   3      885.97      972.46     89.44 o 
   0  11   3      121.87       82.29     75.80 o 
   1  11   3      946.63     1047.41    191.12 o 
   2  11   3      404.38      477.89     86.72 o 
   3  11   3     1974.77     1809.20    124.30 o 
   4  11   3     1028.13      979.61    117.09 o 
   5  11   3      447.90      560.83    115.06 o 
   6  11   3      546.78      480.35    195.30 o 
   7  11   3      705.61      886.17    129.96 o 
   8  11   3      295.06      179.06    125.33 o 
   9  11   3      822.15      738.48    163.34 o 
  -8  12   3       13.28     -190.31    140.37 o 
  -7  12   3        2.37      -40.82    128.00 o 
  -6  12   3      566.30      604.80    135.88 o 
  -5  12   3      436.42      585.91    130.13 o 
  -4  12   3      235.03      118.97    112.03 o 
  -3  12   3      266.36      169.20    108.47 o 
  -2  12   3      197.48      148.76     90.35 o 
  -1  12   3      563.66      660.38    129.43 o 
   0  12   3        1.93     -132.73    103.19 o 
   1  12   3      534.12      516.00    119.09 o 
   2  12   3      218.49       51.50    112.96 o 
   3  12   3      151.01      197.73     91.65 o 
   4  12   3      299.40      195.50     99.85 o 
   5  12   3      421.68      336.11    112.51 o 
   6  12   3      487.58      378.94    136.41 o 
   7  12   3        0.96     -148.38    114.12 o 
   8  12   3       14.16       57.33    129.91 o 
  -7  13   3      140.85      270.74    180.37 o 
  -6  13   3      243.30      216.91    176.05 o 
  -5  13   3      698.62      405.50    133.85 o 
  -4  13   3      541.95      456.43    131.75 o 
  -3  13   3     1778.17     1906.52    275.53 o 
  -2  13   3      153.45      270.98    103.02 o 
  -1  13   3     1876.11     2025.10    148.57 o 
   0  13   3      489.76      373.81    130.12 o 
   1  13   3     1711.99     1905.56    169.73 o 
   2  13   3      187.99       24.13    120.17 o 
   3  13   3     1757.18     1749.96    213.39 o 
   4  13   3      556.13      563.41    113.11 o 
   5  13   3      778.25      817.74    127.14 o 
   6  13   3      218.24       22.33    117.75 o 
   7  13   3      137.19      114.48    133.67 o 
  -6  14   3       96.42       44.37    145.29 o 
  -5  14   3       80.81     -161.38    141.29 o 
  -4  14   3       44.74       14.43    131.69 o 
  -3  14   3      694.04      743.73    184.30 o 
  -2  14   3      367.22      398.18    142.03 o 
  -1  14   3     1016.97     1059.55    163.33 o 
   0  14   3     1397.07     1357.18    283.95 o 
   1  14   3     1174.75     1025.75    159.53 o 
   2  14   3      415.56      607.64    178.56 o 
   3  14   3      647.90      597.17    149.95 o 
   4  14   3       50.93      195.58    145.04 o 
   5  14   3       55.48      -41.47    118.53 o 
   6  14   3      132.22      224.81    135.01 o 
  -4  15   3      551.50      450.69    192.31 o 
  -3  15   3      314.01        8.25    178.24 o 
  -2  15   3      480.00      506.97    231.42 o 
  -1  15   3      303.42      309.47    191.19 o 
   0  15   3     1198.26     1230.70    195.04 o 
   1  15   3      329.06      252.21    150.05 o 
   2  15   3      398.93      359.54    181.07 o 
   3  15   3      320.99      353.28    291.13 o 
   4  15   3      513.36      418.64    191.28 o 
  -2  16   3      130.94       69.84    304.52 o 
  -1  16   3      452.12     1000.16    349.22 o 
   0  16   3       85.58      190.11    158.81 o 
   1  16   3      418.71      217.75    166.39 o 
   2  16   3      152.18      249.27    167.72 o 
   0   0   4    66558.86    60857.29   2702.81 o 
   1   0   4     3029.36     2829.28    116.45 o 
   2   0   4     6978.94     7199.39    273.57 o 
   3   0   4      812.16      926.26     50.69 o 
   4   0   4      661.54      836.21     44.25 o 
   5   0   4      121.06      186.57     34.93 o 
   6   0   4     6278.42     6189.48    189.67 o 
   7   0   4       99.38      121.42     62.85 o 
   8   0   4     1446.38     1434.19    124.53 o 
   9   0   4      161.49       78.17    125.44 o 
  10   0   4     1865.45     2286.97    225.95 o 
  11   0   4      170.94       14.90    250.51 o 
  12   0   4     1020.38      776.66    309.17 o 
 -12   1   4       37.22       92.19    248.64 o 
 -11   1   4      601.15      485.41    173.39 o 
 -10   1   4      282.69      296.90    143.55 o 
  -9   1   4     1094.90      828.94    121.31 o 
  -8   1   4     1521.99     1906.88    143.64 o 
  -7   1   4      554.91      522.01     67.54 o 
  -6   1   4      372.27      457.95     84.58 o 
  -5   1   4      613.63      737.09     59.18 o 
  -4   1   4     2033.28     2086.55     66.92 o 
  -3   1   4    16698.93    15986.13    466.25 o 
  -2   1   4     1242.88     1437.95     52.99 o 
  -1   1   4    15091.47    14534.92    466.42 o 
   0   1   4     1143.09      978.73     59.95 o 
   1   1   4    15493.49    14759.82    647.29 o 
   2   1   4     1528.54     1616.05     74.60 o 
   3   1   4    18248.25    17946.85    616.63 o 
   4   1   4     1944.17     1958.92     78.64 o 
   5   1   4      691.55      845.54     52.54 o 
   6   1   4      415.28      545.19     63.98 o 
   7   1   4      601.67      580.35     85.69 o 
   8   1   4     1644.78     2423.55    211.86 o 
   9   1   4     1626.83     1599.24    167.99 o 
  10   1   4      312.08      118.42    152.72 o 
  11   1   4      697.68      724.51    274.72 o 
  12   1   4       35.31     -347.36    241.19 o 
 -12   2   4       15.35     -395.32    263.54 o 
 -11   2   4      168.19      -13.44    160.15 o 
 -10   2   4       77.86      -21.28    129.81 o 
  -9   2   4       26.90     -131.78    110.12 o 
  -8   2   4     1225.09     1314.31    121.40 o 
  -7   2   4      404.42      418.03     66.46 o 
  -6   2   4     5791.77     5546.99    181.09 o 
  -5   2   4      357.56      323.27     51.98 o 
  -4   2   4     2701.42     2594.90     90.33 o 
  -3   2   4     3093.98     3290.07    104.90 o 
  -2   2   4    14500.37    13459.48    381.78 o 
  -1   2   4     1299.32     1172.54     43.16 o 
   0   2   4     3956.21     3887.83    153.10 o 
   1   2   4     1277.59     1126.07     60.37 o 
   2   2   4    15102.30    13888.03    502.47 o 
   3   2   4     3326.98     3366.17    139.94 o 
   4   2   4     3038.83     2754.16    105.15 o 
   5   2   4      508.99      447.27     52.05 o 
   6   2   4     5885.17     6127.89    209.32 o 
   7   2   4      595.80      634.49     89.02 o 
   8   2   4      995.44     1095.79    170.88 o 
   9   2   4       33.81      -86.38    125.26 o 
  10   2   4       68.28       42.84    208.60 o 
  11   2   4      140.82      -54.94    244.92 o 
  12   2   4       27.10     -109.06    164.81 o 
 -12   3   4        2.72     -196.49    247.71 o 
 -11   3   4      177.33     -275.65    200.22 o 
 -10   3   4      109.46      -40.97    198.36 o 
  -9   3   4      716.27      858.01    125.67 o 
  -8   3   4       68.08       31.47     89.03 o 
  -7   3   4      518.32      651.04     72.88 o 
  -6   3   4     1547.21     1637.25     93.03 o 
  -5   3   4     3804.82     3559.77    129.09 o 
  -4   3   4     8652.02     9115.92    268.48 o 
  -3   3   4    15386.00    15033.57    459.23 o 
  -2   3   4     3455.46     3400.60    122.72 o 
  -1   3   4     3825.82     3605.73    101.56 o 
   0   3   4     3384.38     3242.96     98.83 o 
   1   3   4     4258.74     3963.98    114.40 o 
   2   3   4     3990.94     3891.41    147.58 o 
   3   3   4    14147.10    14031.89    463.71 o 
   4   3   4     8659.85     9179.24    302.33 o 
   5   3   4     3281.49     3061.88    127.09 o 
   6   3   4     1481.29     1808.95    118.37 o 
   7   3   4      593.57      526.60     90.43 o 
   8   3   4       75.11       42.64     88.13 o 
   9   3   4      709.34      717.61    152.74 o 
  10   3   4      138.05      -94.18    143.57 o 
  11   3   4      129.65        0.69    158.18 o 
  12   3   4        2.26     -233.49    155.66 o 
 -11   4   4       11.44     -211.39    216.05 o 
 -10   4   4      933.94      871.65    233.74 o 
  -9   4   4      284.27      223.57    138.47 o 
  -8   4   4       86.29      152.77     88.60 o 
  -7   4   4     1401.06     1576.12    110.36 o 
  -6   4   4     1965.61     2113.76    112.53 o 
  -5   4   4     1215.17     1310.34     77.83 o 
  -4   4   4     2690.20     2694.57    109.98 o 
  -3   4   4     8858.31     8889.81    304.16 o 
  -2   4   4     5073.44     4993.98    159.10 o 
  -1   4   4    14270.86    13926.23    405.80 o 
   0   4   4     1198.38     1183.26     74.72 o 
   1   4   4    16403.79    15700.08    414.35 o 
   2   4   4     6040.66     6087.62    167.45 o 
   3   4   4    10035.01     9935.80    276.84 o 
   4   4   4     3157.61     3059.63    115.22 o 
   5   4   4     1240.43     1441.07     84.94 o 
   6   4   4     1674.46     1742.29    107.91 o 
   7   4   4     1114.23     1239.24     99.96 o 
   8   4   4       55.47       91.91     93.21 o 
   9   4   4      222.13       51.44     93.40 o 
  10   4   4      884.12      847.90    128.15 o 
  11   4   4       16.61      -16.90    145.41 o 
 -11   5   4      311.53      203.01    242.12 o 
 -10   5   4     1348.32     1024.37    249.57 o 
  -9   5   4     1765.83     1585.07    195.04 o 
  -8   5   4     1521.12     1808.41    165.52 o 
  -7   5   4      482.72      444.44     86.89 o 
  -6   5   4      552.13      560.95    101.77 o 
  -5   5   4      459.16      424.35     70.56 o 
  -4   5   4      965.39     1284.40     74.25 o 
  -3   5   4     1933.93     1895.05    103.63 o 
  -2   5   4     1467.29     1562.57     71.42 o 
  -1   5   4     6921.12     7083.24    207.06 o 
   0   5   4     3341.17     3257.36    118.77 o 
   1   5   4     7222.06     7188.29    191.23 o 
   2   5   4     1350.73     1393.81     78.96 o 
   3   5   4     1627.17     1630.53     74.01 o 
   4   5   4      780.53      974.34     66.95 o 
   5   5   4      510.94      600.60     61.64 o 
   6   5   4      498.89      517.98    102.32 o 
   7   5   4      378.79      237.98     80.87 o 
   8   5   4     1742.01     1856.38    134.48 o 
   9   5   4     1915.01     2082.72    147.89 o 
  10   5   4     1368.62     1237.47    141.43 o 
  11   5   4      338.52      406.86    190.33 o 
 -11   6   4      350.52      230.95    239.33 o 
 -10   6   4       42.06     -168.99    161.46 o 
  -9   6   4      184.98       71.63    105.54 o 
  -8   6   4      310.78      318.37    101.76 o 
  -7   6   4      748.92      754.40    102.05 o 
  -6   6   4     2097.30     2125.60    153.54 o 
  -5   6   4     2465.67     2474.24    134.61 o 
  -4   6   4      819.77      917.99     74.43 o 
  -3   6   4     6578.44     6308.69    219.23 o 
  -2   6   4     7968.48     7673.41    221.93 o 
  -1   6   4     1816.20     1798.27     73.71 o 
   0   6   4    17958.87    16853.89    530.42 o 
   1   6   4     1840.10     1892.35     65.52 o 
   2   6   4     7998.51     7379.85    225.35 o 
   3   6   4     6643.42     6409.46    196.54 o 
   4   6   4      909.29     1068.76     68.56 o 
   5   6   4     2797.71     2798.73    135.34 o 
   6   6   4     2224.59     2307.76    128.65 o 
   7   6   4      688.70      731.72     98.60 o 
   8   6   4      332.16      380.59    192.80 o 
   9   6   4      214.88      203.63    107.80 o 
  10   6   4       33.47      -86.21    115.04 o 
  11   6   4      363.87      261.02    131.10 o 
 -11   7   4       78.82      -48.42    243.99 o 
 -10   7   4      131.38       -5.90    216.05 o 
  -9   7   4      105.66      199.22    114.31 o 
  -8   7   4        2.84      -10.83     90.51 o 
  -7   7   4       71.78       78.65     85.44 o 
  -6   7   4     2318.58     2384.60    154.01 o 
  -5   7   4     1437.10     1469.44    114.61 o 
  -4   7   4     7648.53     7594.29    260.58 o 
  -3   7   4     3919.23     3606.63    150.14 o 
  -2   7   4     2957.78     2889.26    103.90 o 
  -1   7   4     5197.07     4940.31    155.24 o 
   0   7   4      494.03      545.14     48.93 o 
   1   7   4     5049.49     4868.00    139.92 o 
   2   7   4     2871.10     2756.56    103.23 o 
   3   7   4     4113.41     3911.71    131.55 o 
   4   7   4     7559.92     7400.55    232.29 o 
   5   7   4     1341.59     1314.74    116.27 o 
   6   7   4     2415.65     2684.94    145.54 o 
   7   7   4       80.78       68.22     84.15 o 
   8   7   4        5.58       -5.02     92.01 o 
   9   7   4       68.92      188.52    110.74 o 
  10   7   4      159.08       94.61    121.53 o 
  11   7   4       86.65      170.37    138.62 o 
 -10   8   4      447.16      382.59    200.76 o 
  -9   8   4      256.66      197.45    216.64 o 
  -8   8   4      213.52      171.68    230.61 o 
  -7   8   4      516.07      664.31    114.94 o 
  -6   8   4      315.76      184.18     96.41 o 
  -5   8   4     3044.76     2909.92    158.58 o 
  -4   8   4     5026.87     4665.12    214.10 o 
  -3   8   4     3927.35     3816.21    156.51 o 
  -2   8   4     4360.87     4191.70    142.89 o 
  -1   8   4     3751.54     3430.71    128.44 o 
   0   8   4     7318.20     7395.86    224.36 o 
   1   8   4     4149.55     3997.08    130.00 o 
   2   8   4     4370.06     4241.76    143.98 o 
   3   8   4     4060.03     3958.91    137.98 o 
   4   8   4     5237.65     5015.99    191.58 o 
   5   8   4     2843.45     3015.80    144.75 o 
   6   8   4      279.90      126.43    106.32 o 
   7   8   4      512.41      592.01    106.61 o 
   8   8   4      211.61      101.19    103.79 o 
   9   8   4      216.75      359.23    120.43 o 
  10   8   4      467.20      575.82    137.29 o 
 -10   9   4      543.07      236.21    205.17 o 
  -9   9   4      240.39      149.04    145.32 o 
  -8   9   4     1973.10     2222.25    268.95 o 
  -7   9   4      528.27      463.57    115.43 o 
  -6   9   4     1415.35     1591.49    137.50 o 
  -5   9   4      614.49      623.21    105.65 o 
  -4   9   4      256.33      243.04     89.70 o 
  -3   9   4     2603.45     2560.76    129.95 o 
  -2   9   4      354.93      354.57     65.63 o 
  -1   9   4     2715.43     2593.60    108.58 o 
   0   9   4      994.68     1018.56     70.05 o 
   1   9   4     2550.11     2639.42    105.27 o 
   2   9   4      287.00      297.57     58.47 o 
   3   9   4     2951.67     2831.70    128.29 o 
   4   9   4      277.45      252.97     77.51 o 
   5   9   4      625.58      515.82     91.81 o 
   6   9   4     1434.18     1417.52    125.05 o 
   7   9   4      583.37      489.66    110.55 o 
   8   9   4     1871.38     1739.72    152.09 o 
   9   9   4      228.72       48.11    119.77 o 
  10   9   4      517.83      419.44    139.37 o 
  -9  10   4      119.61      -77.74    135.27 o 
  -8  10   4       89.64      -45.50    119.31 o 
  -7  10   4      491.04      312.29    121.73 o 
  -6  10   4      325.42      572.49    198.04 o 
  -5  10   4      954.83      912.09    122.32 o 
  -4  10   4      103.74      174.07     95.77 o 
  -3  10   4      276.20      233.57     81.99 o 
  -2  10   4      929.35      978.08    107.77 o 
  -1  10   4     2181.18     2160.54    165.12 o 
   0  10   4     5333.35     5223.58    198.81 o 
   1  10   4     2457.19     2437.94    150.68 o 
   2  10   4      857.45      910.61     89.71 o 
   3  10   4      149.31      253.87     77.80 o 
   4  10   4      148.42      154.59     82.15 o 
   5  10   4      941.85     1069.16    129.84 o 
   6  10   4      336.06      406.38    104.52 o 
   7  10   4      485.84      377.92    114.18 o 
   8  10   4      102.31      145.72    119.61 o 
   9  10   4       92.77      163.28    132.66 o 
  -9  11   4       92.56      -52.58    139.96 o 
  -8  11   4        2.44      -95.81    125.70 o 
  -7  11   4       92.13        2.63    121.67 o 
  -6  11   4      641.10      492.27    125.72 o 
  -5  11   4      172.25        9.52    106.53 o 
  -4  11   4     1322.97     1365.18    138.34 o 
  -3  11   4      501.81      401.81    107.88 o 
  -2  11   4     2756.80     2832.86    140.53 o 
  -1  11   4      794.12      893.00    102.06 o 
   0  11   4      421.53      337.08     84.90 o 
   1  11   4      703.98      749.66    113.17 o 
   2  11   4     3125.22     3167.12    151.40 o 
   3  11   4      555.64      530.02     92.11 o 
   4  11   4     1426.47     1292.84    131.67 o 
   5  11   4      219.93      120.69     95.26 o 
   6  11   4      593.48      448.05    131.86 o 
   7  11   4       78.58      245.33    114.92 o 
   8  11   4        2.85       22.90    122.53 o 
   9  11   4       98.30        7.46    133.72 o 
  -8  12   4      365.03       97.10    143.31 o 
  -7  12   4      596.55      244.81    141.31 o 
  -6  12   4        5.31       93.76    126.90 o 
  -5  12   4     1318.47     1097.29    146.37 o 
  -4  12   4      414.88      216.25    112.66 o 
  -3  12   4      528.91      353.85    114.97 o 
  -2  12   4      534.75      568.19    110.79 o 
  -1  12   4       88.16       45.29     98.40 o 
   0  12   4     1085.66     1278.77    136.78 o 
   1  12   4       65.97     -142.11    101.94 o 
   2  12   4      586.94      646.69    146.72 o 
   3  12   4      397.28      334.13     92.66 o 
   4  12   4      308.06      260.59     97.40 o 
   5  12   4     1210.91     1174.68    158.74 o 
   6  12   4        2.10        1.84    110.16 o 
   7  12   4      608.38      562.19    132.42 o 
   8  12   4      362.17      359.85    139.35 o 
  -7  13   4       11.80      101.08    144.46 o 
  -6  13   4      282.80      393.13    140.85 o 
  -5  13   4       99.35      209.22    132.96 o 
  -4  13   4       91.47      -10.79    117.57 o 
  -3  13   4        3.40      -25.43    112.58 o 
  -2  13   4      377.98      350.51    125.51 o 
  -1  13   4       11.79     -106.68    128.25 o 
   0  13   4      149.57       37.00    138.66 o 
   1  13   4        8.61      -23.76    114.26 o 
   2  13   4      416.69      440.28    131.99 o 
   3  13   4        8.27       13.92    126.96 o 
   4  13   4      102.40       87.46    103.13 o 
   5  13   4       87.21        1.31    109.01 o 
   6  13   4      312.31      271.31    124.85 o 
   7  13   4        6.83        1.36    159.67 o 
  -6  14   4       17.49     -213.55    142.37 o 
  -5  14   4       30.11       49.11    180.48 o 
  -4  14   4       76.59        2.36    136.04 o 
  -3  14   4      113.87      165.75    133.58 o 
  -2  14   4       92.81       37.12    157.71 o 
  -1  14   4      536.29      538.82    161.86 o 
   0  14   4      100.25       70.72    140.25 o 
   1  14   4      400.68      180.81    136.71 o 
   2  14   4       74.06        3.69    130.73 o 
   3  14   4       82.41     -138.29    182.07 o 
   4  14   4       66.01       64.13    146.72 o 
   5  14   4       19.58      -81.27    151.53 o 
   6  14   4       12.71        1.70    134.64 o 
  -4  15   4       51.90      103.51    147.64 o 
  -3  15   4        5.41       17.36    181.06 o 
  -2  15   4      237.69     -176.01    258.89 o 
  -1  15   4       22.21     -159.24    293.34 o 
   0  15   4       17.24       48.92    151.73 o 
   1  15   4       50.65      -28.51    144.56 o 
   2  15   4      254.19       70.76    147.44 o 
   3  15   4       16.56       77.73    151.24 o 
   4  15   4       57.00     -197.41    166.35 o 
  -1  16   4       79.83      154.59    321.28 o 
   0  16   4        0.54       83.42    336.65 o 
   1  16   4      112.64      281.17    178.82 o 
   1   0   5      235.09      209.53     29.25 o 
   2   0   5     8842.32     8408.51    373.64 o 
   3   0   5     7710.97     7476.77    215.96 o 
   4   0   5    15190.00    13935.27    394.00 o 
   5   0   5     5537.28     5398.47    165.96 o 
   6   0   5     3922.28     3855.29    150.91 o 
   7   0   5      681.28      777.88     94.87 o 
   8   0   5      566.08      617.61    101.50 o 
   9   0   5      651.85      559.85    151.84 o 
  10   0   5     1019.39      838.97    182.08 o 
  11   0   5      741.88      779.21    188.73 o 
  12   0   5       27.45     -293.34    253.30 o 
 -12   1   5      411.75      527.09    287.76 o 
 -11   1   5       53.79     -192.02    159.24 o 
 -10   1   5     1052.48      856.28    183.21 o 
  -9   1   5       48.82       52.37    104.31 o 
  -8   1   5      563.66      623.51    105.94 o 
  -7   1   5       19.56        4.90     65.77 o 
  -6   1   5       27.02       18.31     43.33 o 
  -5   1   5      795.02      879.95     54.93 o 
  -4   1   5     7559.23     7922.32    218.89 o 
  -3   1   5      996.08     1102.47     50.91 o 
  -2   1   5    30248.96    28489.65    892.29 o 
  -1   1   5     1281.89     1253.87     65.33 o 
   0   1   5     6909.34     6086.63    201.91 o 
   1   1   5     1527.91     1409.27     91.60 o 
   2   1   5    28798.72    27346.19   1236.65 o 
   3   1   5     1292.50     1370.38     98.65 o 
   4   1   5     7054.55     6773.67    247.72 o 
   5   1   5      837.28      908.16     48.28 o 
   6   1   5       10.24       -9.57     62.75 o 
   7   1   5        5.97     -104.50     69.67 o 
   8   1   5      582.65      681.04    130.59 o 
   9   1   5       61.26      -49.44    135.11 o 
  10   1   5      916.93      863.21    181.01 o 
  11   1   5       66.03      -11.17    246.78 o 
  12   1   5      366.21      211.39    287.76 o 
 -12   2   5       41.09     -364.58    243.06 o 
 -11   2   5      286.76      102.12    176.03 o 
 -10   2   5      289.50       90.10    121.47 o 
  -9   2   5        1.69     -121.10    106.51 o 
  -8   2   5      553.39      717.58    112.73 o 
  -7   2   5     2184.97     2207.27    138.23 o 
  -6   2   5     4713.07     4491.54    166.24 o 
  -5   2   5     2503.62     2487.20     81.94 o 
  -4   2   5     8255.77     8180.55    218.34 o 
  -3   2   5     1220.30     1348.83     93.26 o 
  -2   2   5     5839.10     5527.84    167.93 o 
  -1   2   5    14099.25    12570.11    412.21 o 
   0   2   5     6038.05     5749.73    192.44 o 
   1   2   5    14033.72    13057.89    475.25 o 
   2   2   5     6614.89     6029.61    414.68 o 
   3   2   5     1286.11     1308.21     75.40 o 
   4   2   5     8136.44     8053.13    316.38 o 
   5   2   5     2162.69     2314.36    124.22 o 
   6   2   5     4726.00     4470.01    196.99 o 
   7   2   5     2429.00     2456.20    175.38 o 
   8   2   5      420.97      171.30    120.69 o 
   9   2   5        0.12       11.11    128.75 o 
  10   2   5      279.89      212.32    230.95 o 
  11   2   5      316.72      -93.12    259.82 o 
  12   2   5       46.81     -102.44    279.37 o 
 -11   3   5      143.73       61.19    218.84 o 
 -10   3   5     1443.07     1139.85    242.12 o 
  -9   3   5      198.50      128.31    135.92 o 
  -8   3   5     1478.81     1489.90    137.83 o 
  -7   3   5      240.77      241.37     73.93 o 
  -6   3   5      284.56      299.09     58.17 o 
  -5   3   5     1765.63     1768.76    102.56 o 
  -4   3   5     5708.33     5373.65    191.67 o 
  -3   3   5    11605.13    11777.71    374.44 o 
  -2   3   5    16350.66    16072.99    446.37 o 
  -1   3   5     5780.57     5088.14    145.18 o 
   0   3   5     4218.37     4070.41    122.77 o 
   1   3   5     5134.16     4694.49    168.62 o 
   2   3   5    16935.38    15626.31    851.22 o 
   3   3   5    10249.23    10979.24    430.22 o 
   4   3   5     6357.82     5806.61    268.38 o 
   5   3   5     1947.81     1945.38    209.40 o 
   6   3   5      229.55      162.41     99.20 o 
   7   3   5      201.94      206.29    111.86 o 
   8   3   5     1646.35     1818.65    180.20 o 
   9   3   5      179.06      311.97    234.67 o 
  10   3   5     1638.19     1469.51    315.69 o 
  11   3   5      121.02      104.89    174.85 o 
 -11   4   5      263.70      341.77    226.29 o 
 -10   4   5      513.34      623.94    242.12 o 
  -9   4   5      216.29      265.41    191.84 o 
  -8   4   5     1059.06      904.77    151.65 o 
  -7   4   5     1777.95     1863.23    123.63 o 
  -6   4   5     1877.16     1895.09    133.89 o 
  -5   4   5     2419.34     2370.53    124.35 o 
  -4   4   5     1790.01     2060.28    107.99 o 
  -3   4   5     2188.43     2183.92    102.19 o 
  -2   4   5     2057.21     2060.26     65.34 o 
  -1   4   5     3829.05     3920.27    117.13 o 
   0   4   5        5.97        4.90     24.82 o 
   1   4   5     3937.85     3632.67    117.36 o 
   2   4   5     2204.33     2069.63     75.70 o 
   3   4   5     2012.11     2027.88    180.74 o 
   4   4   5     2081.77     2099.24    115.42 o 
   5   4   5     2695.84     2861.70    141.91 o 
   6   4   5     2098.21     2244.48    138.20 o 
   7   4   5     1771.63     1834.15    136.63 o 
   8   4   5     1168.95     1267.43    250.04 o 
   9   4   5      205.49      -65.81    212.79 o 
  10   4   5      501.58      229.69    137.11 o 
  11   4   5      229.75       27.34    150.52 o 
 -11   5   5      112.50     -234.67    216.98 o 
 -10   5   5      893.80      640.70    237.47 o 
  -9   5   5      311.16      336.24    153.10 o 
  -8   5   5     1136.60     1109.87    116.59 o 
  -7   5   5       71.45       51.21     98.99 o 
  -6   5   5       19.71        6.37     71.59 o 
  -5   5   5     2834.20     2722.82    135.21 o 
  -4   5   5     5929.75     5800.29    219.08 o 
  -3   5   5     1201.25     1216.53    114.21 o 
  -2   5   5     5302.20     4956.06    146.95 o 
  -1   5   5     1488.95     1521.33     67.92 o 
   0   5   5     2955.04     3029.50    100.16 o 
   1   5   5     1233.91     1144.85     69.44 o 
   2   5   5     4898.44     4641.54    147.94 o 
   3   5   5     1738.73     1796.95     74.83 o 
   4   5   5     5418.38     5025.18    171.63 o 
   5   5   5     2675.62     2762.35    142.56 o 
   6   5   5       21.95      -24.34     59.69 o 
   7   5   5       48.80       19.19     79.98 o 
   8   5   5     1063.04     1136.74    115.12 o 
   9   5   5      287.06      185.05    107.62 o 
  10   5   5      749.85      511.52    157.41 o 
  11   5   5      129.24      -88.07    157.75 o 
 -11   6   5      215.39       36.32    239.33 o 
 -10   6   5      122.54     -135.03    206.74 o 
  -9   6   5        8.55      -95.56    149.93 o 
  -8   6   5     1040.41     1098.02    125.56 o 
  -7   6   5       59.30       31.14     85.34 o 
  -6   6   5     1845.08     2071.03    134.31 o 
  -5   6   5     1329.93     1487.18    109.79 o 
  -4   6   5      908.37      960.84    106.07 o 
  -3   6   5     2610.17     2575.59    111.55 o 
  -2   6   5     7747.64     7615.80    219.22 o 
  -1   6   5       37.86       22.81     37.64 o 
   0   6   5     7393.70     6834.10    204.24 o 
   1   6   5       49.32       55.09     37.14 o 
   2   6   5     7409.05     7262.16    222.87 o 
   3   6   5     2592.82     2688.53    101.48 o 
   4   6   5      909.06     1004.73     71.59 o 
   5   6   5     1145.19     1294.53     87.68 o 
   6   6   5     1746.65     1951.53    127.52 o 
   7   6   5      110.41      -61.02     91.81 o 
   8   6   5     1010.30      893.82    117.91 o 
   9   6   5        6.30       -0.38    105.87 o 
  10   6   5      161.65      254.63    126.05 o 
  11   6   5      186.11      104.37    170.63 o 
 -10   7   5      575.58      470.28    252.37 o 
  -9   7   5      701.84      421.31    223.97 o 
  -8   7   5      747.45      624.55    116.67 o 
  -7   7   5      642.78      715.18    108.66 o 
  -6   7   5       37.82      -15.41     82.25 o 
  -5   7   5      297.09      428.65     99.72 o 
  -4   7   5      600.41      736.20     88.73 o 
  -3   7   5      515.69      535.13     96.28 o 
  -2   7   5      684.18      737.56     61.84 o 
  -1   7   5      504.41      554.15     54.26 o 
   0   7   5      288.55      308.25     44.62 o 
   1   7   5      451.91      462.49     52.54 o 
   2   7   5      684.73      723.77     59.33 o 
   3   7   5      414.70      393.81     56.01 o 
   4   7   5      704.47      945.91     73.08 o 
   5   7   5      316.14      393.91     78.87 o 
   6   7   5       20.85      -28.77     78.92 o 
   7   7   5      713.45      755.96    107.96 o 
   8   7   5      788.19      753.76    132.53 o 
   9   7   5      619.65      589.05    125.07 o 
  10   7   5      660.43      784.67    144.91 o 
 -10   8   5      188.68      117.34    236.54 o 
  -9   8   5       69.43      117.55    179.39 o 
  -8   8   5     1349.10     1367.71    147.00 o 
  -7   8   5       77.98        7.31     97.68 o 
  -6   8   5     1230.48     1270.55    128.44 o 
  -5   8   5      612.10      688.54    103.58 o 
  -4   8   5     1817.09     1944.19    134.49 o 
  -3   8   5      418.19      489.83    145.75 o 
  -2   8   5     1631.82     1825.92     89.31 o 
  -1   8   5     2989.13     2808.55    111.32 o 
   0   8   5     3478.58     3431.15    139.30 o 
   1   8   5     3091.70     3055.68    110.45 o 
   2   8   5     1309.91     1504.64     83.67 o 
   3   8   5      287.62      341.75     59.40 o 
   4   8   5     2062.90     2195.74    123.06 o 
   5   8   5      663.64      646.97    143.55 o 
   6   8   5     1345.69     1369.90    142.88 o 
   7   8   5      123.15       55.22    121.30 o 
   8   8   5     1318.28     1135.39    129.11 o 
   9   8   5       71.02     -150.07    114.31 o 
  10   8   5      179.84      -40.49    131.07 o 
 -10   9   5       67.01     -130.49    200.76 o 
  -9   9   5      283.63     -112.28    121.58 o 
  -8   9   5       80.00      -85.06    114.24 o 
  -7   9   5      154.93       46.92    111.09 o 
  -6   9   5       50.03     -100.63     86.70 o 
  -5   9   5      930.00      999.90    166.22 o 
  -4   9   5     1304.49     1327.21    134.29 o 
  -3   9   5     3398.91     3345.38    167.39 o 
  -2   9   5      531.46      585.86    100.12 o 
  -1   9   5     1230.62     1488.01     99.39 o 
   0   9   5      139.68      195.47     78.36 o 
   1   9   5     1152.03     1446.08    100.47 o 
   2   9   5      462.72      523.52     65.05 o 
   3   9   5     3149.58     3155.37    144.56 o 
   4   9   5     1210.03     1131.77    104.88 o 
   5   9   5      794.99      894.16    103.41 o 
   6   9   5       36.77       34.67     92.26 o 
   7   9   5      133.29     -144.40     96.26 o 
   8   9   5       42.92      158.78    113.76 o 
   9   9   5      203.54       32.34    121.93 o 
  10   9   5       69.35       76.03    139.38 o 
  -9  10   5      150.38      130.65    190.68 o 
  -8  10   5      171.42       83.51    132.54 o 
  -7  10   5      220.20      289.37    116.84 o 
  -6  10   5      872.60      906.97    132.37 o 
  -5  10   5      213.84      317.85    115.96 o 
  -4  10   5     1435.42     1795.06    142.88 o 
  -3  10   5      610.56      697.41    109.27 o 
  -2  10   5      205.90      120.27     68.60 o 
  -1  10   5      281.69      287.20     81.95 o 
   0  10   5       14.97       59.53     77.83 o 
   1  10   5      338.75      343.39     82.03 o 
   2  10   5      233.90      210.91     75.29 o 
   3  10   5      479.04      470.91     85.19 o 
   4  10   5     1300.90     1480.65    120.16 o 
   5  10   5      181.66      232.44     94.37 o 
   6  10   5      766.80      979.43    121.54 o 
   7  10   5      247.60      324.40    114.13 o 
   8  10   5      135.95      158.69    121.42 o 
   9  10   5      167.53      342.72    173.25 o 
  -8  11   5      125.28      148.45    149.39 o 
  -7  11   5      158.33      -46.81    124.63 o 
  -6  11   5       10.26       31.77    116.52 o 
  -5  11   5      156.60      185.40    114.76 o 
  -4  11   5      355.90      293.76    125.43 o 
  -3  11   5     1802.48     2109.98    245.78 o 
  -2  11   5      863.67      983.99    124.37 o 
  -1  11   5     1933.89     2183.05    160.49 o 
   0  11   5      130.74      130.12     83.50 o 
   1  11   5     1724.17     1744.39    153.83 o 
   2  11   5      893.75      888.99    121.91 o 
   3  11   5     1671.59     1622.02    130.32 o 
   4  11   5      423.87      406.99     95.32 o 
   5  11   5      147.67       63.17    101.80 o 
   6  11   5       13.62       79.33    115.11 o 
   7  11   5      124.04       30.25    113.20 o 
   8  11   5      136.51      178.27    129.98 o 
  -8  12   5      159.13      -18.01    139.74 o 
  -7  12   5      139.16      -87.29    132.60 o 
  -6  12   5      579.66      455.43    171.22 o 
  -5  12   5      449.39      249.56    174.72 o 
  -4  12   5      506.64      523.29    129.19 o 
  -3  12   5      248.20      193.06    120.43 o 
  -2  12   5      691.16      735.72    122.62 o 
  -1  12   5       65.88     -139.73     93.16 o 
   0  12   5     3302.93     3135.38    195.73 o 
   1  12   5       61.84      -26.91    116.03 o 
   2  12   5      524.59      322.15    121.05 o 
   3  12   5      275.64      251.42    126.18 o 
   4  12   5      527.79      501.44    108.00 o 
   5  12   5      422.20      369.35    141.14 o 
   6  12   5      631.45      546.57    127.08 o 
   7  12   5      141.91      149.15    126.12 o 
   8  12   5      222.59      181.15    133.60 o 
  -7  13   5       91.13     -213.12    147.59 o 
  -6  13   5      230.80      121.28    136.91 o 
  -5  13   5      142.74       69.21    133.81 o 
  -4  13   5      752.94      550.16    145.40 o 
  -3  13   5      487.13      631.71    143.30 o 
  -2  13   5      552.47      637.33    130.24 o 
  -1  13   5     1033.50      999.23    279.37 o 
   0  13   5      721.79      784.61    138.86 o 
   1  13   5     1125.30      884.42    143.35 o 
   2  13   5      586.19      597.47    138.28 o 
   3  13   5      526.10      438.18    149.13 o 
   4  13   5      751.07      475.81    156.94 o 
   5  13   5      187.36      175.75    115.41 o 
   6  13   5      266.55      233.55    130.92 o 
   7  13   5      123.61      -93.06    127.98 o 
  -5  14   5      225.58      229.16    145.65 o 
  -4  14   5      286.76      317.22    230.61 o 
  -3  14   5      137.90       99.09    141.56 o 
  -2  14   5      473.93      563.41    289.62 o 
  -1  14   5      166.25      189.04    257.02 o 
   0  14   5        4.14     -155.07    138.00 o 
   1  14   5      118.45       95.86    134.31 o 
   2  14   5      412.61      507.86    171.13 o 
   3  14   5      141.57      -90.42    138.26 o 
   4  14   5      269.58      216.95    158.80 o 
   5  14   5      227.69      128.01    171.71 o 
  -4  15   5      149.34      286.78    152.16 o 
  -3  15   5      391.35      447.65    338.97 o 
  -2  15   5      609.98      179.73    309.17 o 
  -1  15   5      974.15     1050.45    337.11 o 
   0  15   5      618.80      762.69    334.32 o 
   1  15   5     1021.20      677.20    169.60 o 
   2  15   5      628.87      268.23    267.56 o 
   3  15   5      336.35      486.01    160.21 o 
   4  15   5      128.02     -148.23    163.56 o 
   0   0   6     4687.81     4113.82    205.37 o 
   1   0   6      513.42      591.79     42.73 o 
   2   0   6     7878.42     7840.60    258.86 o 
   3   0   6    12081.27    11915.42    388.40 o 
   4   0   6       21.43       51.71     28.20 o 
   5   0   6     5356.22     5217.93    189.15 o 
   6   0   6     7149.13     6967.35    289.54 o 
   7   0   6     4037.99     3491.35    175.36 o 
   8   0   6     2534.24     2661.12    160.89 o 
   9   0   6      267.39      259.74    243.52 o 
  10   0   6        3.22       60.87    149.04 o 
  11   0   6       16.71       30.17    176.54 o 
  12   0   6        3.25      -23.28    280.31 o 
 -12   1   6        8.84      -12.02    195.14 o 
 -11   1   6      305.07      160.65    179.39 o 
 -10   1   6      175.96       17.18    155.68 o 
  -9   1   6     1112.53     1070.45    134.33 o 
  -8   1   6       66.38      -17.11    117.73 o 
  -7   1   6     1642.74     1659.63    131.14 o 
  -6   1   6     2043.06     2279.40    110.96 o 
  -5   1   6      525.02      641.64     50.33 o 
  -4   1   6     6122.33     6178.18    176.60 o 
  -3   1   6     7556.93     7016.31    248.03 o 
  -2   1   6      952.21     1033.57     65.63 o 
  -1   1   6     6391.36     5785.53    193.61 o 
   0   1   6     2440.61     2229.39     87.83 o 
   1   1   6     6629.26     5607.05    192.49 o 
   2   1   6      816.17      919.90     71.06 o 
   3   1   6     8997.21     7879.82    474.21 o 
   4   1   6     5692.19     5332.10    199.19 o 
   5   1   6      720.26      779.59    114.83 o 
   6   1   6     2165.46     2112.66    126.74 o 
   7   1   6     1483.73     1618.69    125.19 o 
   8   1   6       60.31      -31.51    161.11 o 
   9   1   6     1168.85      961.81    166.69 o 
  10   1   6      159.31      222.41    158.84 o 
  11   1   6      348.72      193.70    275.65 o 
  12   1   6        7.28      125.72    295.21 o 
 -11   2   6      131.82       20.00    172.04 o 
 -10   2   6      767.67      772.66    141.60 o 
  -9   2   6      177.13      189.45    117.79 o 
  -8   2   6      450.31      508.90    110.08 o 
  -7   2   6      226.88      282.58     94.50 o 
  -6   2   6     2194.56     2139.46     91.55 o 
  -5   2   6     1832.58     1803.77     90.99 o 
  -4   2   6     2020.41     2112.50     96.43 o 
  -3   2   6     6934.66     7059.53    208.43 o 
  -2   2   6     1469.56     1638.07    118.55 o 
  -1   2   6     5721.13     5244.68    162.34 o 
   0   2   6     4691.96     4661.12    161.71 o 
   1   2   6     5607.25     5475.82    213.84 o 
   2   2   6     1583.19     1727.05     91.19 o 
   3   2   6     6729.66     6970.03    276.87 o 
   4   2   6     2348.69     2235.16    119.22 o 
   5   2   6     1693.91     1796.71    112.68 o 
   6   2   6     2383.40     2144.92    126.52 o 
   7   2   6      286.11      163.40    109.48 o 
   8   2   6      412.22      495.61    137.85 o 
   9   2   6      142.41       -9.83    133.02 o 
  10   2   6      737.27      321.28    265.41 o 
  11   2   6      103.64      164.83    306.38 o 
 -11   3   6      355.34      377.16    263.54 o 
 -10   3   6      875.92      821.78    150.19 o 
  -9   3   6     2019.25     1999.08    168.20 o 
  -8   3   6     1832.14     2011.27    156.57 o 
  -7   3   6      420.36      308.75     81.43 o 
  -6   3   6     1047.91     1227.91     77.25 o 
  -5   3   6      156.39      191.69     49.77 o 
  -4   3   6      211.87      211.37     44.15 o 
  -3   3   6     5073.60     4702.73    140.76 o 
  -2   3   6     3084.38     3186.23    111.68 o 
  -1   3   6     5003.68     4663.29    127.54 o 
   0   3   6      402.37      437.92     40.35 o 
   1   3   6     5194.01     4504.08    206.63 o 
   2   3   6     2267.49     2268.96    124.11 o 
   3   3   6     4738.13     3917.22    181.75 o 
   4   3   6      164.52      337.41     74.48 o 
   5   3   6      118.10       85.04    146.21 o 
   6   3   6     1224.15     1291.80    142.93 o 
   7   3   6      442.03      321.21    118.14 o 
   8   3   6     1766.67     1933.28    270.53 o 
   9   3   6     1781.65     1647.38    326.87 o 
  10   3   6      872.46      767.35    313.83 o 
  11   3   6      315.84      161.11    279.37 o 
 -11   4   6      120.70      -92.50    172.94 o 
 -10   4   6      185.25       82.09    228.62 o 
  -9   4   6      155.90      -38.47    136.95 o 
  -8   4   6      946.58     1169.65    228.16 o 
  -7   4   6      350.12      414.90    103.99 o 
  -6   4   6     1399.75     1424.22     96.30 o 
  -5   4   6      897.28      939.44     77.02 o 
  -4   4   6      434.32      549.87     55.69 o 
  -3   4   6     3287.72     3145.82    122.11 o 
  -2   4   6     4835.61     4578.22    153.82 o 
  -1   4   6      244.14      337.19     34.42 o 
   0   4   6    14821.86    13503.71    381.56 o 
   1   4   6      226.93      218.62     34.12 o 
   2   4   6     5119.43     4799.21    167.18 o 
   3   4   6     3498.03     3371.42    210.65 o 
   4   4   6      668.89      746.93    107.00 o 
   5   4   6      729.95      731.91    116.22 o 
   6   4   6     1307.21     1395.73    146.33 o 
   7   4   6      405.56      346.41    172.75 o 
   8   4   6      996.84      799.94    269.13 o 
   9   4   6      177.26      176.94    247.71 o 
  10   4   6      175.71       10.70    165.12 o 
  11   4   6      138.76      288.94    162.22 o 
 -11   5   6      150.34      232.03    187.81 o 
 -10   5   6       93.47      266.34    221.64 o 
  -9   5   6      491.77      304.52    215.12 o 
  -8   5   6      141.46      253.53    262.61 o 
  -7   5   6       64.73       92.58     82.84 o 
  -6   5   6     2386.23     2290.43    136.43 o 
  -5   5   6     1150.68     1210.36     96.18 o 
  -4   5   6     5521.73     5586.58    232.23 o 
  -3   5   6     5144.60     5309.43    287.19 o 
  -2   5   6     4288.79     4244.05    116.14 o 
  -1   5   6     1585.05     1580.88     68.97 o 
   0   5   6      709.80      702.83     47.54 o 
   1   5   6     2038.01     1902.02     72.13 o 
   2   5   6     3918.49     3724.95    143.99 o 
   3   5   6     5440.27     5374.13    191.52 o 
   4   5   6     5677.69     5841.55    209.35 o 
   5   5   6     1113.23     1013.68    145.17 o 
   6   5   6     2449.18     2462.97    137.74 o 
   7   5   6      102.19       48.88    110.95 o 
   8   5   6      131.29      -38.51    128.11 o 
   9   5   6      565.90      264.56    163.29 o 
  10   5   6       58.70      -99.70    143.20 o 
  11   5   6      160.87      200.92    172.08 o 
 -11   6   6       42.91     -108.01    181.60 o 
 -10   6   6      904.02     1182.69    280.31 o 
  -9   6   6      202.93      268.20    223.50 o 
  -8   6   6      111.83      -67.78    143.83 o 
  -7   6   6      323.45      268.74    105.92 o 
  -6   6   6     2008.67     2273.19    145.55 o 
  -5   6   6      771.87      866.03    124.67 o 
  -4   6   6     3645.47     3728.05    164.25 o 
  -3   6   6      779.26      956.92     87.04 o 
  -2   6   6     1173.39     1240.32     97.80 o 
  -1   6   6     5234.82     5350.68    162.12 o 
   0   6   6     1381.42     1571.25     84.49 o 
   1   6   6     4984.00     5000.21    161.27 o 
   2   6   6     1318.45     1365.96     82.91 o 
   3   6   6      641.15      685.75     98.09 o 
   4   6   6     3388.31     3268.42    126.57 o 
   5   6   6      796.18      865.17     78.56 o 
   6   6   6     2024.53     2240.55    132.70 o 
   7   6   6      411.36      408.11     97.33 o 
   8   6   6      133.92      181.14    126.98 o 
   9   6   6      248.53       87.71    140.13 o 
  10   6   6      926.34     1113.93    185.06 o 
  11   6   6       22.28     -126.26    171.95 o 
 -10   7   6      786.83      561.54    254.23 o 
  -9   7   6      401.16      522.43    243.06 o 
  -8   7   6     1445.59     1373.89    143.76 o 
  -7   7   6      414.75      560.87    103.56 o 
  -6   7   6      772.82      892.01    109.00 o 
  -5   7   6      407.66      355.71     94.82 o 
  -4   7   6       18.80     -135.33    101.56 o 
  -3   7   6       15.75       75.89     72.72 o 
  -2   7   6      385.14      411.65     56.34 o 
  -1   7   6      782.43      856.38     62.01 o 
   0   7   6      367.48      471.83     53.60 o 
   1   7   6      761.31      885.14     75.11 o 
   2   7   6      295.73      322.33     96.27 o 
   3   7   6       10.95      -12.14     49.52 o 
   4   7   6       45.70      -23.49     55.88 o 
   5   7   6      436.64      379.70     81.51 o 
   6   7   6      662.99      447.66     95.38 o 
   7   7   6      359.81      405.22    103.19 o 
   8   7   6     1351.88     1496.44    140.28 o 
   9   7   6      379.03      299.77    149.67 o 
  10   7   6      844.06      818.23    182.51 o 
 -10   8   6       41.72      158.31    251.44 o 
  -9   8   6       11.29      -27.63    315.23 o 
  -8   8   6      315.17      206.00    118.70 o 
  -7   8   6      474.68      240.20    104.40 o 
  -6   8   6      101.69      193.34     98.25 o 
  -5   8   6      981.89      999.77    165.59 o 
  -4   8   6     1299.04     1416.50    193.36 o 
  -3   8   6      246.05      315.27     86.26 o 
  -2   8   6     5668.58     5363.52    195.99 o 
  -1   8   6      643.91      743.12     64.19 o 
   0   8   6     5899.38     6273.78    197.31 o 
   1   8   6      593.26      576.80     75.40 o 
   2   8   6     5786.95     5543.70    201.74 o 
   3   8   6      197.36      192.71     59.99 o 
   4   8   6     1233.82     1139.93    100.95 o 
   5   8   6      801.22      917.03    102.37 o 
   6   8   6       73.16       40.63     88.79 o 
   7   8   6      435.07      229.98    102.97 o 
   8   8   6      277.61      122.05    113.70 o 
   9   8   6        8.27     -165.19    112.59 o 
  10   8   6       43.43     -199.84    167.21 o 
  -9   9   6       94.12      -80.71    189.15 o 
  -8   9   6       23.18     -110.27    150.92 o 
  -7   9   6       19.58     -118.30    102.58 o 
  -6   9   6      969.96      622.27    179.50 o 
  -5   9   6      704.87      743.79    120.00 o 
  -4   9   6     4413.91     4373.03    208.71 o 
  -3   9   6      243.27      237.60     90.58 o 
  -2   9   6     1893.62     2211.64    150.12 o 
  -1   9   6     1114.55     1367.97     97.45 o 
   0   9   6      411.65      366.54     74.00 o 
   1   9   6      950.10     1028.40     94.64 o 
   2   9   6     2153.41     2336.72    125.62 o 
   3   9   6      176.05      119.70     73.88 o 
   4   9   6     4443.59     4484.05    187.38 o 
   5   9   6      707.41      558.31     98.03 o 
   6   9   6      888.37      924.74    113.95 o 
   7   9   6       11.66        1.54     96.16 o 
   8   9   6       13.29      -89.87    103.83 o 
   9   9   6       95.37      -31.60    125.05 o 
  -9  10   6      278.47      150.11    278.44 o 
  -8  10   6      109.62      184.59    236.35 o 
  -7  10   6      628.06      215.97    122.48 o 
  -6  10   6      462.99      445.08    123.18 o 
  -5  10   6      412.45      521.44    116.75 o 
  -4  10   6     1799.54     2001.92    155.30 o 
  -3  10   6      195.89      207.48    102.29 o 
  -2  10   6     1291.99     1257.32    129.12 o 
  -1  10   6     1141.94     1424.82    164.53 o 
   0  10   6      417.01      437.75     91.15 o 
   1  10   6      935.90     1055.01    103.52 o 
   2  10   6     1226.48     1411.88    106.05 o 
   3  10   6      116.39       94.66     77.44 o 
   4  10   6     1854.72     1927.31    132.29 o 
   5  10   6      543.92      491.77    100.87 o 
   6  10   6      549.73      587.24    125.14 o 
   7  10   6      628.06      388.09    117.42 o 
   8  10   6       94.65      101.67    123.99 o 
   9  10   6      313.66      106.29    133.81 o 
  -8  11   6      534.19      359.71    190.80 o 
  -7  11   6      134.16       92.22    130.81 o 
  -6  11   6      361.98      261.67    127.05 o 
  -5  11   6       44.17      -21.53    114.52 o 
  -4  11   6      298.21      353.55    117.88 o 
  -3  11   6      107.85      221.88    108.46 o 
  -2  11   6      562.54      688.06    156.18 o 
  -1  11   6       93.15      123.78     99.36 o 
   0  11   6      550.45      566.15     98.66 o 
   1  11   6      102.76      -29.09    104.33 o 
   2  11   6      667.67      631.85    121.16 o 
   3  11   6      119.05       40.71     88.14 o 
   4  11   6      427.08      284.34     97.97 o 
   5  11   6       62.24      -88.91    123.25 o 
   6  11   6      369.50      238.98    113.40 o 
   7  11   6      136.52      204.46    127.16 o 
   8  11   6      593.96      433.22    158.07 o 
  -7  12   6      108.34       -6.29    139.50 o 
  -6  12   6      126.63       35.36    166.15 o 
  -5  12   6      240.06      194.55    134.67 o 
  -4  12   6      412.81      297.46    127.44 o 
  -3  12   6      358.08      331.77    125.17 o 
  -2  12   6      449.27      358.33    156.84 o 
  -1  12   6      448.71      369.92    145.49 o 
   0  12   6      835.45      956.19    137.70 o 
   1  12   6      509.96      537.03    127.88 o 
   2  12   6      399.00      321.55    123.27 o 
   3  12   6      363.15      433.65    134.29 o 
   4  12   6      455.40      463.07    111.65 o 
   5  12   6      212.05      102.03    107.81 o 
   6  12   6       91.75      128.15    118.29 o 
   7  12   6      101.64      218.49    131.73 o 
  -6  13   6       57.70     -234.26    156.60 o 
  -5  13   6       95.62       11.87    138.97 o 
  -4  13   6      562.11      425.66    142.69 o 
  -3  13   6      355.79      321.00    133.78 o 
  -2  13   6     2102.84     2441.50    634.65 o 
  -1  13   6      470.93      451.66    247.71 o 
   0  13   6     1829.11     2087.85    213.43 o 
   1  13   6      555.70      390.67    132.34 o 
   2  13   6     2059.54     2144.70    185.27 o 
   3  13   6      352.76      237.70    135.87 o 
   4  13   6      550.72      509.90    158.60 o 
   5  13   6       78.36      177.82    121.04 o 
   6  13   6       72.41       36.40    143.13 o 
  -5  14   6      196.99      454.15    193.45 o 
  -4  14   6      271.88      349.87    151.84 o 
  -3  14   6      233.43      211.82    194.67 o 
  -2  14   6      346.27      425.58    288.69 o 
  -1  14   6       45.22      -61.46    257.02 o 
   0  14   6      150.72      218.84    273.79 o 
   1  14   6       50.77     -162.64    137.82 o 
   2  14   6      300.71      172.77    148.19 o 
   3  14   6      250.78      120.38    158.78 o 
   4  14   6      265.07      255.59    307.42 o 
   5  14   6      197.95      186.71    307.19 o 
  -3  15   6      158.15      179.73    329.66 o 
  -2  15   6      140.71      353.87    327.80 o 
  -1  15   6      402.40      386.47    314.76 o 
   0  15   6      582.74      751.52    328.73 o 
   1  15   6      363.29      420.05    198.02 o 
   2  15   6      175.06       13.34    148.87 o 
   3  15   6      127.98     -144.99    262.45 o 
   1   0   7    11587.20    10004.61    511.04 o 
   2   0   7      332.46      356.80     42.11 o 
   3   0   7      114.26       87.86     49.06 o 
   4   0   7     5778.80     5852.97    207.31 o 
   5   0   7     4069.11     4023.06    191.61 o 
   6   0   7     1220.63     1314.26    111.76 o 
   7   0   7     3952.25     3539.95    182.58 o 
   8   0   7       64.69      -19.54    125.68 o 
   9   0   7        3.65     -139.41    232.81 o 
  10   0   7      142.95       85.60    158.06 o 
  11   0   7     1191.13     1115.66    213.94 o 
 -11   1   7      226.81      -60.63    176.88 o 
 -10   1   7      858.09      731.18    219.77 o 
  -9   1   7      453.49      504.62    163.63 o 
  -8   1   7      647.71      626.14    115.47 o 
  -7   1   7      820.95      935.28    118.89 o 
  -6   1   7       12.14      -70.69     89.14 o 
  -5   1   7     1661.88     1695.56    130.66 o 
  -4   1   7     3351.89     3159.30    108.34 o 
  -3   1   7     2437.68     2456.13    106.38 o 
  -2   1   7     5176.18     4762.84    166.91 o 
  -1   1   7      737.17      872.24     93.96 o 
   0   1   7      537.82      547.53     49.28 o 
   1   1   7      666.21      713.49     68.28 o 
   2   1   7     5587.88     4603.75    394.52 o 
   3   1   7     2789.00     2846.22    130.57 o 
   4   1   7     3466.56     3183.28    151.79 o 
   5   1   7     1688.88     1822.71    161.61 o 
   6   1   7        1.01       16.47     71.87 o 
   7   1   7      947.15      852.35    140.53 o 
   8   1   7      579.95      467.07    136.71 o 
   9   1   7      466.13      563.50    156.35 o 
  10   1   7      853.66      819.42    190.86 o 
  11   1   7      226.73     -270.06    272.86 o 
 -11   2   7       18.95     -128.05    226.76 o 
 -10   2   7      129.14     -159.35    326.40 o 
  -9   2   7      577.00      634.35    151.41 o 
  -8   2   7      313.85      344.35    119.02 o 
  -7   2   7     2865.98     2989.85    170.13 o 
  -6   2   7        6.58      -22.28     79.84 o 
  -5   2   7     1390.87     1566.04     93.62 o 
  -4   2   7      659.58      697.08     53.36 o 
  -3   2   7     1311.17     1477.17     81.34 o 
  -2   2   7     2203.64     2200.69     92.75 o 
  -1   2   7     3066.95     2684.83    104.94 o 
   0   2   7     2036.42     1753.51     77.88 o 
   1   2   7     2847.30     2590.34    128.75 o 
   2   2   7     1981.28     1708.92    105.84 o 
   3   2   7     1262.49     1514.43     97.42 o 
   4   2   7      679.29      745.30     78.62 o 
   5   2   7     1055.45     1252.79    103.44 o 
   6   2   7        1.62      -79.11    100.44 o 
   7   2   7     2511.40     2667.47    209.21 o 
   8   2   7      334.34      366.76    143.86 o 
   9   2   7      626.35      463.39    155.09 o 
  10   2   7      110.87      172.28    243.06 o 
  11   2   7        8.13     -402.30    268.20 o 
 -11   3   7        4.57     -375.76    250.51 o 
 -10   3   7      245.89      135.59    129.50 o 
  -9   3   7       16.30      -31.12    119.67 o 
  -8   3   7      597.12      674.68    118.55 o 
  -7   3   7      468.82      428.26    104.43 o 
  -6   3   7      883.43      926.03     89.21 o 
  -5   3   7     2204.92     2238.68     95.41 o 
  -4   3   7     5576.46     5956.13    183.02 o 
  -3   3   7     2338.82     2295.94    103.53 o 
  -2   3   7     7926.65     7918.08    255.95 o 
  -1   3   7      665.41      641.98     37.02 o 
   0   3   7     3856.42     3671.35    134.61 o 
   1   3   7      909.58      943.75     72.40 o 
   2   3   7     7218.11     6801.64    292.83 o 
   3   3   7     2501.52     2360.35    120.51 o 
   4   3   7     5279.55     5519.40    240.21 o 
   5   3   7     2197.25     2305.37    173.78 o 
   6   3   7     1022.58      951.20    142.48 o 
   7   3   7      424.48      709.29    210.46 o 
   8   3   7      732.68      317.08    312.43 o 
   9   3   7       17.85      202.08    258.89 o 
  10   3   7      204.60      283.10    283.10 o 
  11   3   7        4.90     -154.59    283.10 o 
 -11   4   7     1261.20     1736.64    222.11 o 
 -10   4   7        2.67     -120.90    156.30 o 
  -9   4   7      981.59      897.36    247.25 o 
  -8   4   7      607.73      613.52    125.13 o 
  -7   4   7      335.51      338.28    109.71 o 
  -6   4   7     1198.81     1257.63     85.88 o 
  -5   4   7     3176.71     3217.60    121.64 o 
  -4   4   7      716.97      741.07     62.75 o 
  -3   4   7     3134.35     3085.95    116.66 o 
  -2   4   7     2517.26     2291.45     81.03 o 
  -1   4   7      671.18      824.47     62.92 o 
   0   4   7     9918.45     9172.46    266.63 o 
   1   4   7      699.06      789.13     51.12 o 
   2   4   7     2506.12     2404.07    145.65 o 
   3   4   7     2875.86     2686.85    191.67 o 
   4   4   7      804.51     1014.57    120.49 o 
   5   4   7     3092.96     3435.72    214.98 o 
   6   4   7     1155.67     1376.26    214.19 o 
   7   4   7      342.05      303.03    138.06 o 
   8   4   7      509.32      448.05    180.66 o 
   9   4   7     1003.88     1119.36    305.45 o 
  10   4   7        2.54     -108.87    163.55 o 
  11   4   7     1269.66      565.03    231.41 o 
 -11   5   7      293.87      318.66    202.56 o 
 -10   5   7      348.54      242.76    173.51 o 
  -9   5   7     1615.34     1778.03    484.25 o 
  -8   5   7      447.94      548.50    151.79 o 
  -7   5   7     2191.77     2606.56    171.33 o 
  -6   5   7      494.31      594.10     78.69 o 
  -5   5   7      278.87      165.64     66.38 o 
  -4   5   7      761.71      888.39     74.53 o 
  -3   5   7      181.45      236.82     56.86 o 
  -2   5   7      279.62      272.63     48.39 o 
  -1   5   7      669.26      883.69     55.03 o 
   0   5   7        0.49      -17.14     37.31 o 
   1   5   7      853.01     1039.63     59.04 o 
   2   5   7      340.66      374.53     49.41 o 
   3   5   7      293.63      243.93     59.69 o 
   4   5   7      723.37      715.35     83.25 o 
   5   5   7      279.50      222.13     75.38 o 
   6   5   7      537.58      420.10     89.69 o 
   7   5   7     2139.87     2416.74    243.96 o 
   8   5   7      571.69      426.53    137.37 o 
   9   5   7     1856.06     1617.60    182.74 o 
  10   5   7      372.81       93.38    151.88 o 
  11   5   7      254.47      189.27    176.97 o 
 -10   6   7      132.87     -224.13    167.80 o 
  -9   6   7      339.42      258.00    163.57 o 
  -8   6   7       10.30       57.74    195.56 o 
  -7   6   7      483.23      430.25    101.68 o 
  -6   6   7      726.12      858.11    104.55 o 
  -5   6   7      186.84      174.39     80.06 o 
  -4   6   7     1567.54     1625.10    100.13 o 
  -3   6   7     2159.38     2353.11    109.28 o 
  -2   6   7      335.81      208.32     69.12 o 
  -1   6   7    14484.34    14159.91    412.57 o 
   0   6   7      526.57      534.26     56.13 o 
   1   6   7    15436.94    14739.05    414.46 o 
   2   6   7      299.94      252.97     64.65 o 
   3   6   7     2110.69     2128.60    110.97 o 
   4   6   7     1612.91     1735.19    117.21 o 
   5   6   7      110.20      205.87     82.06 o 
   6   6   7      854.41      953.13    107.00 o 
   7   6   7      487.54      501.63    127.17 o 
   8   6   7        3.13       54.05    127.97 o 
   9   6   7      336.48       54.46    147.42 o 
  10   6   7      131.08      -14.34    158.85 o 
 -10   7   7       68.31     -311.17    296.60 o 
  -9   7   7        6.80       -0.93    234.67 o 
  -8   7   7      121.36       20.87    154.40 o 
  -7   7   7      388.22      395.64    108.43 o 
  -6   7   7      893.84     1088.55    117.05 o 
  -5   7   7     4522.12     4332.52    248.39 o 
  -4   7   7     1714.39     1775.76    130.29 o 
  -3   7   7     8363.98     8110.47    280.18 o 
  -2   7   7     2200.60     2383.88    131.95 o 
  -1   7   7     2678.01     2837.44    104.42 o 
   0   7   7      100.33       87.78     49.54 o 
   1   7   7     2597.00     2574.68    119.10 o 
   2   7   7     1911.73     2077.70    173.53 o 
   3   7   7     8659.86     8309.92    285.05 o 
   4   7   7     1989.41     1985.62    126.94 o 
   5   7   7     4701.42     4722.64    192.57 o 
   6   7   7      749.95      712.48    130.23 o 
   7   7   7      356.23      454.66    129.56 o 
   8   7   7      101.42       70.10    169.95 o 
   9   7   7        1.10     -213.23    144.48 o 
  10   7   7       63.76      131.25    172.68 o 
 -10   8   7       48.76     -347.82    231.88 o 
  -9   8   7      293.85      112.68    239.33 o 
  -8   8   7      322.08      137.40    209.53 o 
  -7   8   7       32.20       14.97    134.97 o 
  -6   8   7      411.21      432.91    151.86 o 
  -5   8   7     1932.28     2116.64    149.65 o 
  -4   8   7       20.61       66.65     86.86 o 
  -3   8   7     2628.37     2849.29    155.52 o 
  -2   8   7      888.08     1141.49    121.77 o 
  -1   8   7     3846.29     4076.58    142.82 o 
   0   8   7     5674.10     5762.48    185.50 o 
   1   8   7     4220.46     4154.91    161.93 o 
   2   8   7      984.93     1038.16     92.83 o 
   3   8   7     2814.33     3000.16    137.35 o 
   4   8   7       52.89      122.40     79.92 o 
   5   8   7     1631.21     1808.47    154.68 o 
   6   8   7      294.51      252.80    128.95 o 
   7   8   7       45.32      -46.08    130.21 o 
   8   8   7      251.54      110.06    146.79 o 
   9   8   7      297.95      335.42    170.85 o 
  10   8   7       53.83     -253.84    169.22 o 
  -9   9   7      767.88      597.86    276.58 o 
  -8   9   7      363.45      217.02    252.37 o 
  -7   9   7      992.16      892.67    133.48 o 
  -6   9   7      419.83      408.25    117.96 o 
  -5   9   7      939.55     1144.61    126.24 o 
  -4   9   7        9.39      -98.35     95.54 o 
  -3   9   7      479.15      426.55    105.48 o 
  -2   9   7      226.27       99.30     90.67 o 
  -1   9   7      105.35      122.39     68.19 o 
   0   9   7      355.33      198.28     77.16 o 
   1   9   7      100.13      123.75    115.33 o 
   2   9   7      182.95      123.27     76.75 o 
   3   9   7      449.56      318.73    115.46 o 
   4   9   7       16.81      -36.24    101.14 o 
   5   9   7      977.59     1013.95    135.40 o 
   6   9   7      406.92      577.34    141.32 o 
   7   9   7      950.45      893.19    175.35 o 
   8   9   7      352.84      169.25    156.29 o 
   9   9   7      790.05      695.87    199.91 o 
  -9  10   7       68.54      -10.24    262.61 o 
  -8  10   7      103.73     -169.05    204.25 o 
  -7  10   7       33.69      -18.40    124.54 o 
  -6  10   7      868.58      717.81    189.60 o 
  -5  10   7      185.97      119.77    114.00 o 
  -4  10   7       32.07      -87.01    101.45 o 
  -3  10   7      662.01      715.99    122.71 o 
  -2  10   7      964.87     1083.02    132.35 o 
  -1  10   7     1350.12     1390.30    168.24 o 
   0  10   7     1427.76     1549.21    115.79 o 
   1  10   7     1090.72     1230.43    111.04 o 
   2  10   7     1006.53     1120.17    109.99 o 
   3  10   7      673.16      544.96    116.05 o 
   4  10   7       33.67      -81.34    112.22 o 
   5  10   7      199.15      242.04    130.88 o 
   6  10   7     1048.39     1259.75    190.69 o 
   7  10   7       29.16     -198.95    138.82 o 
   8  10   7       92.81       -2.56    159.50 o 
   9  10   7       75.56      -16.36    175.86 o 
  -8  11   7       11.08      -49.83    142.71 o 
  -7  11   7      138.45       81.05    171.87 o 
  -6  11   7       40.30      -63.79    123.20 o 
  -5  11   7     1591.76     1675.78    163.48 o 
  -4  11   7        5.78      -44.27    111.04 o 
  -3  11   7     2489.26     2806.66    247.56 o 
  -2  11   7      182.56       60.20    141.08 o 
  -1  11   7      528.70      690.74    155.81 o 
   0  11   7       53.50      -11.82    102.29 o 
   1  11   7      650.33      738.03    108.86 o 
   2  11   7      189.18      199.41    108.49 o 
   3  11   7     2561.95     2846.28    195.25 o 
   4  11   7       17.16      -69.53    120.21 o 
   5  11   7     1445.80     1425.61    233.51 o 
   6  11   7       23.67      -19.15    163.40 o 
   7  11   7      124.65      203.95    169.53 o 
   8  11   7       10.77     -318.18    255.64 o 
  -7  12   7       40.19       94.27    146.31 o 
  -6  12   7      517.00      406.92    147.95 o 
  -5  12   7      158.97      176.77    136.93 o 
  -4  12   7      115.64      125.12    130.17 o 
  -3  12   7      539.52      802.56    184.56 o 
  -2  12   7      246.56      238.42    162.04 o 
  -1  12   7      665.35      693.67    189.97 o 
   0  12   7       67.26      151.77    179.27 o 
   1  12   7      657.41      748.02    139.85 o 
   2  12   7      203.32      126.43    126.09 o 
   3  12   7      575.00      470.24    153.00 o 
   4  12   7       84.11       14.11    138.07 o 
   5  12   7      182.28       92.50    182.91 o 
   6  12   7      479.78      293.20    163.05 o 
   7  12   7       31.20       -6.06    174.66 o 
  -6  13   7       29.28     -214.49    142.99 o 
  -5  13   7        4.28      -57.90    254.80 o 
  -4  13   7        7.45      -68.34    134.66 o 
  -3  13   7      110.76       23.48    175.84 o 
  -2  13   7       81.94       90.89    163.12 o 
  -1  13   7      303.20      247.18    163.12 o 
   0  13   7      403.93      407.89    271.92 o 
   1  13   7      270.49       28.27    147.33 o 
   2  13   7       66.36      109.32    135.65 o 
   3  13   7       80.83     -156.18    139.87 o 
   4  13   7        6.15       50.99    149.04 o 
   5  13   7        1.80     -308.62    211.07 o 
   6  13   7       20.46     -215.72    168.63 o 
  -5  14   7      203.15     -159.49    242.82 o 
  -4  14   7       64.64       75.69    185.23 o 
  -3  14   7       27.76      -81.93    349.22 o 
  -2  14   7       71.92      107.09    292.41 o 
  -1  14   7        0.16      403.23    289.62 o 
   0  14   7       79.26     -179.73    272.86 o 
   1  14   7        3.62      241.19    298.00 o 
   2  14   7       52.57      281.58    143.12 o 
   3  14   7       29.50      -74.73    151.07 o 
   4  14   7       50.74      -46.47    172.55 o 
   5  14   7      188.82      -33.85    178.40 o 
  -2  15   7      135.98      406.96    338.04 o 
  -1  15   7      182.30      813.91    343.63 o 
   0  15   7       98.30      -46.56    282.17 o 
   1  15   7      152.78      609.97    326.87 o 
   2  15   7      126.17      230.04    182.19 o 
   0   0   8     7003.54     6783.98    332.81 o 
   1   0   8     2141.21     2166.19     94.84 o 
   2   0   8     1853.71     1816.35    142.61 o 
   3   0   8     8412.78     7805.15    332.14 o 
   4   0   8       70.38       -5.04     62.87 o 
   5   0   8    15678.77    14944.85    574.38 o 
   6   0   8      955.83      895.63    106.14 o 
   7   0   8     2361.40     2550.92    164.77 o 
   8   0   8      428.80      506.96    146.58 o 
   9   0   8      630.30      583.69    167.53 o 
  10   0   8       31.24        3.41    250.51 o 
  11   0   8       49.49       36.23    195.91 o 
 -11   1   8      237.46       58.62    193.40 o 
 -10   1   8        7.95      113.41    175.15 o 
  -9   1   8      769.80      744.18    171.21 o 
  -8   1   8      101.49      -47.92    107.73 o 
  -7   1   8      123.04        3.37     98.78 o 
  -6   1   8      829.49     1007.43    174.24 o 
  -5   1   8     2402.26     2588.55    144.51 o 
  -4   1   8       29.16       57.16     68.96 o 
  -3   1   8    10315.40     9422.52    314.09 o 
  -2   1   8     1870.71     1983.16     94.88 o 
  -1   1   8     9448.44     8171.13    276.93 o 
   0   1   8      205.33      169.83     46.30 o 
   1   1   8     9379.29     8192.00    276.40 o 
   2   1   8     2154.38     2329.05    117.92 o 
   3   1   8     9907.19     9014.73    364.38 o 
   4   1   8       22.69      -55.30     61.50 o 
   5   1   8     2226.14     2317.62    140.00 o 
   6   1   8      855.01      820.54    102.55 o 
   7   1   8       60.76     -114.66    124.10 o 
   8   1   8       86.51     -119.94    212.32 o 
   9   1   8      846.14      718.16    191.84 o 
  10   1   8       11.46     -206.35    180.66 o 
  11   1   8      229.97      442.34    314.76 o 
 -11   2   8       65.54     -277.84    185.23 o 
 -10   2   8      271.18      -63.86    174.87 o 
  -9   2   8      434.86      278.66    127.76 o 
  -8   2   8       79.90       61.11    124.37 o 
  -7   2   8     1292.91     1542.97    140.15 o 
  -6   2   8     4427.74     4536.44    238.30 o 
  -5   2   8     3573.05     3464.81    198.78 o 
  -4   2   8     3587.74     3435.51    139.39 o 
  -3   2   8     2534.96     2640.46    109.11 o 
  -2   2   8     1210.55     1240.35     75.90 o 
  -1   2   8     1007.31     1122.93     77.15 o 
   0   2   8     1897.87     1698.40     81.86 o 
   1   2   8     1253.42     1355.17    146.45 o 
   2   2   8     1144.25     1119.36     91.77 o 
   3   2   8     2305.33     2176.14    129.76 o 
   4   2   8     3426.72     3337.78    163.13 o 
   5   2   8     3442.30     3306.06    167.12 o 
   6   2   8     4149.44     3984.37    253.64 o 
   7   2   8     1278.31     1178.09    166.57 o 
   8   2   8       17.38        6.87    146.05 o 
   9   2   8      360.95      307.73    244.45 o 
  10   2   8      325.32      346.61    183.46 o 
  11   2   8       67.40      -81.02    285.89 o 
 -11   3   8      816.68      646.35    236.07 o 
 -10   3   8      282.08      538.90    156.29 o 
  -9   3   8      801.06      965.75    149.33 o 
  -8   3   8       63.02      130.58    120.71 o 
  -7   3   8      926.68      986.78    132.21 o 
  -6   3   8      244.89      257.14     97.74 o 
  -5   3   8      283.83      297.65     73.51 o 
  -4   3   8     1311.39     1540.55    171.51 o 
  -3   3   8     5448.92     5180.27    191.33 o 
  -2   3   8      425.26      396.07     55.25 o 
  -1   3   8    10820.86    10369.59    308.93 o 
   0   3   8     2125.09     1851.35    106.17 o 
   1   3   8    11343.26    10511.73    401.14 o 
   2   3   8      479.37      523.53     73.95 o 
   3   3   8     5607.05     5251.75    299.73 o 
   4   3   8     1271.00     1649.17    113.62 o 
   5   3   8      357.25      354.39    115.72 o 
   6   3   8      265.82      176.09    137.36 o 
   7   3   8     1068.93     1311.77    316.62 o 
   8   3   8       31.59      -49.10    139.14 o 
   9   3   8      957.23      968.34    413.47 o 
  10   3   8      244.40      222.57    300.79 o 
  11   3   8      880.21      460.97    314.76 o 
 -11   4   8      104.94      154.58    268.20 o 
 -10   4   8       24.77     -128.99    168.37 o 
  -9   4   8      394.07      471.79    142.54 o 
  -8   4   8      650.66      715.80    139.38 o 
  -7   4   8     1554.40     1544.62    149.50 o 
  -6   4   8      550.15      653.27    108.73 o 
  -5   4   8      364.00      448.18     75.59 o 
  -4   4   8      853.21      930.65     71.97 o 
  -3   4   8      673.43      827.24     75.16 o 
  -2   4   8     1441.12     1782.97    110.02 o 
  -1   4   8     1548.39     1542.75     68.97 o 
   0   4   8     7785.30     7070.87    211.23 o 
   1   4   8     1444.03     1524.77     93.91 o 
   2   4   8     1458.84     1718.12    110.43 o 
   3   4   8      638.36      614.80     87.61 o 
   4   4   8      856.65     1054.74    135.05 o 
   5   4   8      332.28      156.29    111.73 o 
   6   4   8      382.00      392.09    133.44 o 
   7   4   8     1631.09     1541.45    324.54 o 
   8   4   8      724.39      759.41    183.92 o 
   9   4   8      462.15      410.68    277.51 o 
  10   4   8       17.16     -211.39    279.37 o 
  11   4   8       92.59     -112.98    319.88 o 
 -10   5   8      156.96      124.52    193.38 o 
  -9   5   8      857.67      562.50    175.49 o 
  -8   5   8       71.35       68.45    146.84 o 
  -7   5   8       92.67      -77.55    174.61 o 
  -6   5   8      109.67      -81.64     94.70 o 
  -5   5   8      847.23      902.30    100.27 o 
  -4   5   8     1165.90     1092.44     96.40 o 
  -3   5   8     1068.34     1221.18     99.95 o 
  -2   5   8     5683.48     6027.71    252.61 o 
  -1   5   8     3238.85     2887.69    101.52 o 
   0   5   8     1997.38     2079.07     94.00 o 
   1   5   8     3144.41     2905.02    104.86 o 
   2   5   8     6245.75     6182.57    214.92 o 
   3   5   8      938.47      959.29     86.17 o 
   4   5   8     1191.68     1136.94    118.29 o 
   5   5   8      715.29      835.62    145.71 o 
   6   5   8       72.73      105.91    173.21 o 
   7   5   8      137.80       31.50    181.13 o 
   8   5   8       81.99       40.22    166.69 o 
   9   5   8      766.08      474.12    154.60 o 
  10   5   8      166.70     -181.92    150.01 o 
 -10   6   8      142.83      191.61    190.95 o 
  -9   6   8      567.96      424.23    179.64 o 
  -8   6   8       85.10      180.46    152.11 o 
  -7   6   8     1248.31     1304.65    166.63 o 
  -6   6   8      497.28      504.55    149.28 o 
  -5   6   8      979.88     1088.47     93.09 o 
  -4   6   8      612.63      707.31     81.97 o 
  -3   6   8      130.08      224.93     80.24 o 
  -2   6   8      637.63      681.02     89.19 o 
  -1   6   8     1698.21     1841.44    113.18 o 
   0   6   8      283.87      286.39     48.94 o 
   1   6   8     1758.71     1887.86     96.83 o 
   2   6   8      600.63      693.14     74.87 o 
   3   6   8      126.67       58.78     67.02 o 
   4   6   8      559.33      741.10     97.85 o 
   5   6   8      928.36     1171.47    130.24 o 
   6   6   8      554.80      576.97    102.42 o 
   7   6   8     1101.41      922.95    147.27 o 
   8   6   8       98.13      -23.86    134.58 o 
   9   6   8      570.07      236.97    189.76 o 
  10   6   8      137.06       40.70    164.62 o 
 -10   7   8      138.34      253.18    216.05 o 
  -9   7   8      327.87      446.89    187.58 o 
  -8   7   8      476.35      277.09    164.13 o 
  -7   7   8      406.20      339.40    126.18 o 
  -6   7   8      127.10       -2.19     85.51 o 
  -5   7   8      581.18      508.28     86.97 o 
  -4   7   8       21.39       37.28     73.80 o 
  -3   7   8     1025.91     1064.48    112.89 o 
  -2   7   8      333.18      304.30     81.24 o 
  -1   7   8       82.95      119.67     57.74 o 
   0   7   8      530.75      638.95     72.65 o 
   1   7   8       44.29      -54.11     72.85 o 
   2   7   8      175.66      150.79     67.78 o 
   3   7   8     1191.40     1215.96     98.49 o 
   4   7   8       36.46      -10.74     80.88 o 
   5   7   8      526.87      454.38     97.71 o 
   6   7   8      121.59      -88.57    110.60 o 
   7   7   8      426.60      722.19    242.43 o 
   8   7   8      473.25      335.10    147.23 o 
   9   7   8      402.42      305.16    166.39 o 
  10   7   8      142.81     -167.48    309.68 o 
  -9   8   8      142.21       -1.33    178.78 o 
  -8   8   8       36.00       82.78    211.39 o 
  -7   8   8      942.13      866.97    179.54 o 
  -6   8   8      520.61      405.86     99.54 o 
  -5   8   8      777.66      835.20    103.35 o 
  -4   8   8      530.76      508.71    108.28 o 
  -3   8   8      319.95      343.06    103.89 o 
  -2   8   8      115.64       31.03     88.20 o 
  -1   8   8      503.17      641.56     96.89 o 
   0   8   8      229.88      280.47     73.76 o 
   1   8   8      574.60      686.06    109.01 o 
   2   8   8      121.82      -48.44     70.16 o 
   3   8   8      236.30      160.11     79.59 o 
   4   8   8      671.51      795.82    100.41 o 
   5   8   8     1016.36      940.60    135.13 o 
   6   8   8      631.35      701.24    140.71 o 
   7   8   8     1056.75      721.83    157.70 o 
   8   8   8       48.44      -28.74    147.37 o 
   9   8   8      138.75     -239.60    159.73 o 
  -9   9   8       49.29     -305.08    277.51 o 
  -8   9   8      183.17        8.19    264.01 o 
  -7   9   8       84.97      106.15    108.58 o 
  -6   9   8      165.23      -18.86     93.66 o 
  -5   9   8       60.11       23.28     93.65 o 
  -4   9   8     2163.63     2400.52    142.76 o 
  -3   9   8      540.10      558.47    141.73 o 
  -2   9   8      834.25     1279.94    180.77 o 
  -1   9   8      342.88      410.41    133.78 o 
   0   9   8      474.28      584.53    140.19 o 
   1   9   8      285.29      156.52     81.73 o 
   2   9   8      619.61      677.77    104.25 o 
   3   9   8      456.57      432.84     97.64 o 
   4   9   8     2083.10     2072.14    168.50 o 
   5   9   8       69.89       77.76    119.89 o 
   6   9   8      212.92      -50.45    130.08 o 
   7   9   8       59.02     -243.40    184.30 o 
   8   9   8      151.40       30.34    190.18 o 
   9   9   8       50.09     -246.00    171.53 o 
  -8  10   8      107.57     -213.51    170.64 o 
  -7  10   8      340.45      418.25    135.40 o 
  -6  10   8      261.48      197.90    124.63 o 
  -5  10   8      378.71      430.37    103.24 o 
  -4  10   8      375.81      558.78    105.38 o 
  -3  10   8      706.90      709.89    122.09 o 
  -2  10   8      309.46      341.64    141.46 o 
  -1  10   8     1062.86     1041.66    167.43 o 
   0  10   8      137.18      -40.94     91.09 o 
   1  10   8     1108.88     1204.95    154.98 o 
   2  10   8      399.28      263.66     94.95 o 
   3  10   8      822.03      917.96    128.44 o 
   4  10   8      430.17      310.38    159.73 o 
   5  10   8      321.48      263.06    138.67 o 
   6  10   8      271.40      349.27    153.85 o 
   7  10   8      281.78      370.71    164.69 o 
   8  10   8      108.00     -128.07    174.39 o 
  -7  11   8       80.07      -59.89    145.24 o 
  -6  11   8      165.61       67.22    137.01 o 
  -5  11   8      162.30      -52.49    108.20 o 
  -4  11   8      119.24       59.96    127.16 o 
  -3  11   8      189.92      152.99    164.63 o 
  -2  11   8     1601.39     1820.64    214.64 o 
  -1  11   8      217.70       67.17    148.44 o 
   0  11   8     2688.52     2815.57    230.78 o 
   1  11   8      226.39      280.22    108.67 o 
   2  11   8     1649.33     1794.19    155.63 o 
   3  11   8      201.81      276.93    132.74 o 
   4  11   8       71.44      -12.03    154.11 o 
   5  11   8      170.29       51.47    150.95 o 
   6  11   8      144.89        4.73    158.32 o 
   7  11   8       59.04       86.27    176.88 o 
  -7  12   8      295.27      334.93    152.71 o 
  -6  12   8      172.57      135.92    145.04 o 
  -5  12   8      638.37      618.74    127.44 o 
  -4  12   8      188.02      270.83    194.64 o 
  -3  12   8      156.98      182.24    172.29 o 
  -2  12   8      203.65      295.72    177.87 o 
  -1  12   8       39.01      -57.62    157.21 o 
   0  12   8      325.15      197.67    164.15 o 
   1  12   8       52.00      -25.09    139.71 o 
   2  12   8      283.26      370.73    138.74 o 
   3  12   8      190.93       31.50    141.44 o 
   4  12   8      271.30      274.54    148.87 o 
   5  12   8      726.53      585.97    170.06 o 
   6  12   8      153.69      149.56    168.27 o 
   7  12   8      369.03      328.15    277.80 o 
  -5  13   8       37.95      128.16    157.90 o 
  -4  13   8      556.74      657.59    228.62 o 
  -3  13   8      371.20      308.47    181.25 o 
  -2  13   8      644.60      641.95    191.49 o 
  -1  13   8      889.43     1037.51    204.73 o 
   0  13   8     1675.90     1887.64    362.26 o 
   1  13   8      891.13      690.99    281.24 o 
   2  13   8      701.30     1003.99    182.48 o 
   3  13   8      382.07      271.41    160.04 o 
   4  13   8      550.54      476.01    171.42 o 
   5  13   8       39.26     -236.14    157.43 o 
  -4  14   8      143.92      -86.53    206.03 o 
  -3  14   8      345.55      421.62    207.47 o 
  -2  14   8      116.84       65.09    190.31 o 
  -1  14   8      498.56      433.03    317.56 o 
   0  14   8        0.74     -160.17    281.24 o 
   1  14   8      541.93      930.32    327.80 o 
   2  14   8      118.27      -61.23    175.79 o 
   3  14   8      321.82      -84.33    179.89 o 
   4  14   8      137.04       15.39    168.59 o 
  -1  15   8      487.93      970.36    349.22 o 
   0  15   8      509.28      699.37    329.66 o 
   1  15   8      423.28      455.38    316.62 o 
   1   0   9     3334.10     3291.13    132.42 o 
   2   0   9      793.36      834.89     68.09 o 
   3   0   9      172.90      219.04     72.29 o 
   4   0   9     2822.74     2704.22    166.19 o 
   5   0   9     1430.40     2092.19    169.38 o 
   6   0   9     3029.04     3036.83    277.01 o 
   7   0   9      770.58      650.51    145.19 o 
   8   0   9      620.63      550.87    150.32 o 
   9   0   9       15.79       76.99    169.32 o 
  10   0   9        2.43      -65.12    183.93 o 
  11   0   9      131.16      -43.26    193.32 o 
 -11   1   9       26.36     -120.62    205.04 o 
 -10   1   9      346.00      135.45    182.16 o 
  -9   1   9      198.76       97.05    175.86 o 
  -8   1   9      894.88      790.71    136.37 o 
  -7   1   9      200.41      360.59    108.92 o 
  -6   1   9      254.17      161.12     99.41 o 
  -5   1   9      833.58     1074.65    179.33 o 
  -4   1   9     2227.69     2427.18    153.97 o 
  -3   1   9       26.58       -3.91     69.41 o 
  -2   1   9     4759.81     4583.22    173.65 o 
  -1   1   9        8.50      -71.29     47.53 o 
   0   1   9      204.21      170.27     75.00 o 
   1   1   9        8.46      -50.98     44.87 o 
   2   1   9     4905.94     4862.13    206.87 o 
   3   1   9       40.78      -28.60     67.64 o 
   4   1   9     2942.54     3146.60    156.61 o 
   5   1   9      925.74     1274.10    118.33 o 
   6   1   9      209.40      164.65    140.44 o 
   7   1   9      212.09      326.05    141.68 o 
   8   1   9     1000.36     1047.27    183.44 o 
   9   1   9      178.38     -202.35    237.00 o 
  10   1   9      467.38      655.58    187.72 o 
  11   1   9       33.76     -392.52    261.68 o 
 -11   2   9      517.20      348.86    209.27 o 
 -10   2   9      125.68       54.84    187.16 o 
  -9   2   9       41.78     -112.55    126.01 o 
  -8   2   9      571.69      525.61    131.51 o 
  -7   2   9      566.17      544.39    124.33 o 
  -6   2   9      592.41      640.79    145.77 o 
  -5   2   9     1595.82     1878.25    139.46 o 
  -4   2   9      770.67      683.99     96.11 o 
  -3   2   9       72.94       69.93     55.59 o 
  -2   2   9     3129.80     3006.66    124.13 o 
  -1   2   9     4090.07     3694.70    211.84 o 
   0   2   9     6845.90     6918.14    241.17 o 
   1   2   9     3867.88     3679.30    200.41 o 
   2   2   9     3154.37     2840.52    147.80 o 
   3   2   9       76.95       67.21     66.60 o 
   4   2   9      598.10      817.79     95.44 o 
   5   2   9     1563.35     1650.46    132.20 o 
   6   2   9      781.48      579.92    140.03 o 
   7   2   9      694.70      889.28    230.95 o 
   8   2   9      605.74      491.56    178.80 o 
   9   2   9       34.44      -31.99    164.27 o 
  10   2   9      109.74       59.93    187.01 o 
  11   2   9      519.86      529.88    358.53 o 
 -11   3   9       58.79     -190.16    261.68 o 
 -10   3   9      653.67      305.43    157.76 o 
  -9   3   9      461.91      206.17    143.09 o 
  -8   3   9     1678.13     1866.28    170.32 o 
  -7   3   9      543.75      530.86    125.07 o 
  -6   3   9       15.09     -142.88     95.26 o 
  -5   3   9      263.89       34.58     91.74 o 
  -4   3   9      458.87      572.97     76.23 o 
  -3   3   9      319.13      438.55     66.15 o 
  -2   3   9     1726.89     1669.98     95.91 o 
  -1   3   9      553.53      680.09    102.91 o 
   0   3   9     6111.15     5729.76    238.60 o 
   1   3   9      514.38      478.89    144.16 o 
   2   3   9     1700.65     1858.18    121.91 o 
   3   3   9      284.52      327.24    123.22 o 
   4   3   9      446.55      460.98     89.94 o 
   5   3   9      251.11      247.44    120.41 o 
   6   3   9       48.18     -168.55    442.34 o 
   7   3   9      602.76      476.43    240.26 o 
   8   3   9     1667.20     1735.22    211.08 o 
   9   3   9      458.07      354.56    312.43 o 
  10   3   9      549.71      579.24    329.66 o 
  11   3   9       43.75     -203.94    325.94 o 
 -10   4   9       30.28     -192.25    227.22 o 
  -9   4   9      160.99      121.67    141.81 o 
  -8   4   9      324.86      250.86    135.67 o 
  -7   4   9     1315.24     1538.42    192.50 o 
  -6   4   9      693.49      742.75    195.92 o 
  -5   4   9     1414.32     1800.61    141.02 o 
  -4   4   9     1190.40     1441.03    164.79 o 
  -3   4   9      618.22      657.25     78.05 o 
  -2   4   9     1632.57     1713.57    151.37 o 
  -1   4   9     7660.46     7488.87    241.91 o 
   0   4   9        7.56      -55.53     37.02 o 
   1   4   9     7732.68     6892.53    461.08 o 
   2   4   9     1392.66     1505.67    115.71 o 
   3   4   9      659.78      760.87    110.64 o 
   4   4   9     1078.88     1159.59    149.29 o 
   5   4   9     1278.58     1137.08    205.81 o 
   6   4   9      603.26      639.76    148.72 o 
   7   4   9     1208.58     1217.84    199.29 o 
   8   4   9      267.10      288.97    308.71 o 
   9   4   9      190.23      158.31    298.93 o 
  10   4   9       30.07     -430.24    286.82 o 
 -10   5   9      357.57      243.67    205.20 o 
  -9   5   9       90.75      -25.58    168.17 o 
  -8   5   9      115.52      122.22    164.62 o 
  -7   5   9      522.53      677.80    224.90 o 
  -6   5   9       88.86       31.89    128.34 o 
  -5   5   9     2624.34     2826.78    131.71 o 
  -4   5   9     3053.07     2977.59    157.24 o 
  -3   5   9     2385.18     2484.08    153.76 o 
  -2   5   9     2191.41     2189.06    133.84 o 
  -1   5   9      980.43     1313.44    100.70 o 
   0   5   9     1662.16     1696.21     92.81 o 
   1   5   9      777.66      730.87     63.37 o 
   2   5   9     2576.20     2676.04    103.42 o 
   3   5   9     2524.99     2666.55    153.73 o 
   4   5   9     3117.98     3032.19    213.39 o 
   5   5   9     2475.47     2845.42    235.68 o 
   6   5   9      166.92       98.44    141.17 o 
   7   5   9      556.97      641.63    177.99 o 
   8   5   9      169.45       33.52    262.61 o 
   9   5   9       57.70     -171.86    152.67 o 
  10   5   9      355.93      503.18    175.21 o 
 -10   6   9       77.37      -22.79    248.18 o 
  -9   6   9      179.55      197.70    176.15 o 
  -8   6   9      482.96      178.56    167.92 o 
  -7   6   9      398.10      303.47    155.50 o 
  -6   6   9      978.28      851.93    157.73 o 
  -5   6   9      843.47      941.90     98.37 o 
  -4   6   9      319.22      320.35     99.54 o 
  -3   6   9     2251.02     2492.93    143.21 o 
  -2   6   9     3712.14     3809.78    168.09 o 
  -1   6   9     2172.64     2247.47    131.09 o 
   0   6   9     3657.87     3365.31    133.49 o 
   1   6   9     2285.72     2275.28     97.27 o 
   2   6   9     3091.16     2974.09    140.52 o 
   3   6   9     2157.29     2339.58    128.78 o 
   4   6   9      335.06      379.87     90.68 o 
   5   6   9      623.81      627.30    132.53 o 
   6   6   9     1004.00     1128.92    216.47 o 
   7   6   9      457.65      274.51    136.49 o 
   8   6   9      537.26      206.08    242.17 o 
   9   6   9      194.82       89.24    158.87 o 
  10   6   9       56.28     -107.02    164.36 o 
  -9   7   9      785.98      766.97    197.21 o 
  -8   7   9      241.06      110.70    167.90 o 
  -7   7   9      574.25      507.13    163.21 o 
  -6   7   9      235.21       -3.89    168.97 o 
  -5   7   9      501.84      708.24     96.80 o 
  -4   7   9      524.36      632.50    109.97 o 
  -3   7   9       42.07      -78.06     91.32 o 
  -2   7   9     1249.14     1317.89    118.08 o 
  -1   7   9      252.02      314.14     85.64 o 
   0   7   9     1410.37     1534.19     94.72 o 
   1   7   9      290.08      315.26     69.85 o 
   2   7   9     1296.81     1580.06    133.01 o 
   3   7   9       26.65        3.92     75.92 o 
   4   7   9      398.94      400.54     96.81 o 
   5   7   9      495.20      500.60    107.93 o 
   6   7   9      249.42       89.99    124.99 o 
   7   7   9      595.83      531.82    173.60 o 
   8   7   9      226.35       61.80    196.31 o 
   9   7   9      782.47      540.09    176.05 o 
  -9   8   9       18.35       29.21    196.49 o 
  -8   8   9      260.47      108.99    174.67 o 
  -7   8   9      160.22       12.50    160.26 o 
  -6   8   9     1025.08     1036.80    116.47 o 
  -5   8   9      179.32      146.17    108.74 o 
  -4   8   9      715.91      761.09    129.00 o 
  -3   8   9     1220.31     1473.57    134.89 o 
  -2   8   9       22.03       75.80     96.43 o 
  -1   8   9     6255.97     5878.09    266.60 o 
   0   8   9     1258.12     1279.70    132.98 o 
   1   8   9     6501.99     6465.18    229.84 o 
   2   8   9       56.61       91.76     90.06 o 
   3   8   9     1131.01     1303.13    112.10 o 
   4   8   9      704.32      701.73    105.91 o 
   5   8   9      210.05      136.60    121.31 o 
   6   8   9      972.37     1147.70    252.52 o 
   7   8   9      114.46     -159.77    178.33 o 
   8   8   9      245.65      -47.16    157.34 o 
   9   8   9       19.88     -105.67    173.95 o 
  -8   9   9       59.32      -17.96    175.99 o 
  -7   9   9      491.42      663.21    186.98 o 
  -6   9   9      180.22      -80.06    105.19 o 
  -5   9   9     1400.79     1514.22    126.95 o 
  -4   9   9      959.56      998.92    145.02 o 
  -3   9   9     2436.23     2596.03    166.66 o 
  -2   9   9      733.04      736.28    118.97 o 
  -1   9   9     1094.95     1426.85    173.87 o 
   0   9   9       36.33       -6.95    126.30 o 
   1   9   9     1096.89     1218.48    144.11 o 
   2   9   9      718.03      725.45    102.20 o 
   3   9   9     2531.16     2731.71    150.98 o 
   4   9   9      855.01      859.85    139.67 o 
   5   9   9     1272.79     1250.86    195.09 o 
   6   9   9      168.92       14.82    139.14 o 
   7   9   9      454.95      355.26    161.83 o 
   8   9   9       66.43      -11.19    165.97 o 
  -8  10   9      147.73     -122.03    184.09 o 
  -7  10   9      135.52      -91.26    151.27 o 
  -6  10   9      796.38      567.85    123.74 o 
  -5  10   9      478.82      539.99    113.33 o 
  -4  10   9      443.03      559.94    145.59 o 
  -3  10   9      721.66      737.02    132.70 o 
  -2  10   9      128.08      -10.39    198.82 o 
  -1  10   9      293.65      282.07    148.99 o 
   0  10   9       48.22      -29.31    143.69 o 
   1  10   9      466.31      445.01    114.99 o 
   2  10   9      119.00       45.11    135.61 o 
   3  10   9      759.24      903.02    132.85 o 
   4  10   9      542.32      680.50    137.21 o 
   5  10   9      550.78      498.88    147.23 o 
   6  10   9      890.45      740.26    164.00 o 
   7  10   9      137.67        7.77    167.34 o 
   8  10   9      167.85       -4.99    188.93 o 
  -7  11   9      775.06      727.51    139.59 o 
  -6  11   9        2.96      -64.69    160.49 o 
  -5  11   9      177.50      206.75    150.41 o 
  -4  11   9      410.33      463.47    139.94 o 
  -3  11   9       76.25     -123.38    159.56 o 
  -2  11   9      624.23      761.30    177.40 o 
  -1  11   9      202.71      123.78    165.47 o 
   0  11   9      293.00      329.85    189.04 o 
   1  11   9      223.32      326.58    156.59 o 
   2  11   9      524.29      313.25    142.56 o 
   3  11   9       49.76       18.14    126.35 o 
   4  11   9      378.60      243.10    138.91 o 
   5  11   9      187.91      -30.96    146.22 o 
   6  11   9        0.98     -167.10    155.22 o 
   7  11   9      752.95      572.98    202.66 o 
  -6  12   9      162.79      187.35    186.57 o 
  -5  12   9       35.44      -99.55    142.76 o 
  -4  12   9      177.86     -191.88    181.37 o 
  -3  12   9      125.96      -25.23    193.23 o 
  -2  12   9      591.99      442.28    268.20 o 
  -1  12   9      601.67      702.73    183.24 o 
   0  12   9      784.67      835.90    193.40 o 
   1  12   9      587.68      487.04    257.96 o 
   2  12   9      624.26      592.03    472.61 o 
   3  12   9      119.58      -17.14    145.85 o 
   4  12   9      194.95       52.74    152.98 o 
   5  12   9       33.78     -116.58    162.16 o 
   6  12   9      152.11      212.43    222.99 o 
  -5  13   9      140.99     -120.23    418.13 o 
  -4  13   9      258.60      428.49    208.43 o 
  -3  13   9      192.22      251.95    393.45 o 
  -2  13   9      280.41      315.21    193.08 o 
  -1  13   9      243.04       65.00    190.67 o 
   0  13   9      390.91      576.44    302.66 o 
   1  13   9      240.46       92.19    266.34 o 
   2  13   9      269.58      -25.14    290.55 o 
   3  13   9      139.13      181.37    182.19 o 
   4  13   9      266.05      218.81    174.05 o 
   5  13   9      153.10       98.58    176.14 o 
  -3  14   9       69.10     -138.46    232.35 o 
  -2  14   9       14.86      157.86    222.57 o 
  -1  14   9       20.49      437.69    322.21 o 
   0  14   9        3.37       97.78    304.52 o 
   1  14   9       14.86      535.47    326.87 o 
   2  14   9       21.53      122.92    326.87 o 
   3  14   9       63.32      -71.11    184.39 o 
   0   0  10      368.32      453.71     90.82 o 
   1   0  10       65.46       24.51     57.33 o 
   2   0  10      219.38      147.02     77.19 o 
   3   0  10      552.06      781.42    220.18 o 
   4   0  10     3017.31     2880.99    164.40 o 
   5   0  10     3168.59     3084.09    262.25 o 
   6   0  10     2237.89     2523.42    173.19 o 
   7   0  10     1694.96     1762.32    158.26 o 
   8   0  10       15.97     -228.64    152.43 o 
   9   0  10       81.77      156.66    223.97 o 
  10   0  10      184.49      -67.13    199.40 o 
  11   0  10       47.23      -73.57    294.27 o 
 -10   1  10      128.28       57.71    190.48 o 
  -9   1  10      917.99      767.08    300.33 o 
  -8   1  10     1305.66     1312.56    155.95 o 
  -7   1  10      426.43      498.64    125.83 o 
  -6   1  10     1348.61     1475.97    207.85 o 
  -5   1  10      982.57     1099.93    125.99 o 
  -4   1  10      638.68      774.47    129.58 o 
  -3   1  10     1915.01     2045.15    171.90 o 
  -2   1  10      271.84      319.41     62.13 o 
  -1   1  10      873.38      777.75     77.59 o 
   0   1  10       97.49       93.63     56.71 o 
   1   1  10     1134.87     1122.93     81.86 o 
   2   1  10      278.36      234.14     77.35 o 
   3   1  10     1974.29     2238.30    144.43 o 
   4   1  10      671.44      516.29     97.96 o 
   5   1  10     1008.93     1071.03    123.59 o 
   6   1  10     1476.88     1360.27    201.57 o 
   7   1  10      355.80      326.93    149.51 o 
   8   1  10     1290.67     1125.77    347.82 o 
   9   1  10      954.24      818.93    196.70 o 
  10   1  10      109.76      -94.72    202.05 o 
 -10   2  10       80.60        6.76    418.60 o 
  -9   2  10       59.66     -146.25    173.93 o 
  -8   2  10      413.87      410.68    142.28 o 
  -7   2  10      163.61       41.71    127.35 o 
  -6   2  10      644.09      958.49    129.23 o 
  -5   2  10      224.00      186.97    101.48 o 
  -4   2  10      439.94      439.21    100.45 o 
  -3   2  10      602.39      479.87     90.55 o 
  -2   2  10     3588.38     3407.83    139.86 o 
  -1   2  10       38.97      -18.95     55.66 o 
   0   2  10    14928.12    14078.42    465.92 o 
   1   2  10       43.54       -7.97     67.63 o 
   2   2  10     3498.84     3222.54    226.40 o 
   3   2  10      722.38      760.22     98.34 o 
   4   2  10      419.81      402.78     95.60 o 
   5   2  10      162.24      184.33     98.56 o 
   6   2  10      660.52      946.46    162.87 o 
   7   2  10      152.20     -158.96    215.58 o 
   8   2  10      424.41      372.98    352.48 o 
   9   2  10       63.61     -188.36    164.16 o 
  10   2  10       80.39     -221.38    222.10 o 
 -10   3  10        5.96     -173.56    196.00 o 
  -9   3  10      238.49     -173.49    142.30 o 
  -8   3  10      701.76      749.09    275.34 o 
  -7   3  10       24.84     -176.57    117.71 o 
  -6   3  10      716.47      746.38    126.76 o 
  -5   3  10      938.84      968.62    125.65 o 
  -4   3  10     2281.24     2507.38    172.42 o 
  -3   3  10     3495.52     3402.53    146.01 o 
  -2   3  10     1706.48     1987.34    109.48 o 
  -1   3  10     1969.04     1882.85    101.90 o 
   0   3  10       14.95      -71.93     52.79 o 
   1   3  10     1887.86     2127.74    128.03 o 
   2   3  10     1865.70     2113.50    170.23 o 
   3   3  10     3523.45     3349.23    217.85 o 
   4   3  10     2390.70     2568.15    155.02 o 
   5   3  10     1108.56     1313.20    168.21 o 
   6   3  10      675.10      774.90    185.32 o 
   7   3  10        6.28     -172.55    143.11 o 
   8   3  10      640.57      670.43    178.77 o 
   9   3  10      258.45       55.91    179.85 o 
  10   3  10        4.01     -136.89    323.14 o 
 -10   4  10      793.09      868.11    232.35 o 
  -9   4  10      101.26      336.05    154.35 o 
  -8   4  10       24.00     -192.94    130.91 o 
  -7   4  10      788.07      650.64    140.26 o 
  -6   4  10      751.79      808.92    132.45 o 
  -5   4  10       76.72       16.76    100.01 o 
  -4   4  10     1872.03     2086.88    148.28 o 
  -3   4  10       23.91      -56.86     66.33 o 
  -2   4  10      756.42      847.92     87.50 o 
  -1   4  10     1630.77     1665.69    116.53 o 
   0   4  10     1221.27     1197.27    106.45 o 
   1   4  10     1453.25     1498.82    156.60 o 
   2   4  10      686.15      688.78    100.53 o 
   3   4  10       33.70     -119.99     79.99 o 
   4   4  10     1890.65     2099.06    199.29 o 
   5   4  10       91.78      -30.39    164.83 o 
   6   4  10      731.06      800.05    167.83 o 
   7   4  10      823.37     1077.95    194.63 o 
   8   4  10       43.39     -161.09    174.08 o 
   9   4  10      109.18     -190.91    316.62 o 
  10   4  10      774.99      118.27    347.36 o 
 -10   5  10      287.90      277.69    203.60 o 
  -9   5  10      226.36      256.12    195.66 o 
  -8   5  10     1326.98     1451.24    215.18 o 
  -7   5  10      458.93      484.65    181.59 o 
  -6   5  10     1102.88     1184.43    172.83 o 
  -5   5  10      381.07      231.99    187.18 o 
  -4   5  10       44.84      -63.50     88.02 o 
  -3   5  10      192.28      225.00     84.78 o 
  -2   5  10      988.90      926.39    101.76 o 
  -1   5  10      360.96      240.12     86.55 o 
   0   5  10      873.67      864.30    106.99 o 
   1   5  10      506.92      496.69     61.90 o 
   2   5  10     1010.89     1156.31    144.50 o 
   3   5  10      255.12      145.89    102.36 o 
   4   5  10       75.96      171.27    138.72 o 
   5   5  10      341.07      258.62    304.05 o 
   6   5  10     1069.35     1070.92    182.35 o 
   7   5  10      558.08      689.81    285.89 o 
   8   5  10     1315.83     1338.21    386.47 o 
   9   5  10      187.69       41.19    327.33 o 
  10   5  10      277.65       73.15    175.25 o 
 -10   6  10       29.48     -286.93    191.28 o 
  -9   6  10        8.44      -18.97    558.28 o 
  -8   6  10      277.37       86.70    422.32 o 
  -7   6  10      200.47       85.23    156.45 o 
  -6   6  10      702.58      841.01    164.72 o 
  -5   6  10      417.14      348.89    173.68 o 
  -4   6  10      568.90      539.41    146.46 o 
  -3   6  10      276.80      289.89     98.09 o 
  -2   6  10     3203.05     3308.13    213.43 o 
  -1   6  10      115.96      145.52     80.98 o 
   0   6  10     4748.05     4791.85    179.04 o 
   1   6  10      206.77      199.53     60.13 o 
   2   6  10     3005.40     3149.37    144.58 o 
   3   6  10      270.00      251.38     81.37 o 
   4   6  10      582.05      654.84     99.75 o 
   5   6  10      504.26      499.57    106.82 o 
   6   6  10      588.28      769.82    178.14 o 
   7   6  10      130.16      -21.08    132.93 o 
   8   6  10      263.86       49.66    196.38 o 
   9   6  10       10.18     -207.70    180.65 o 
  10   6  10       31.81     -123.91    173.61 o 
  -9   7  10       75.52       35.51    189.97 o 
  -8   7  10      172.68       33.34    211.86 o 
  -7   7  10        6.08     -182.67    154.18 o 
  -6   7  10     1236.80     1510.55    197.42 o 
  -5   7  10      344.03      262.26    125.69 o 
  -4   7  10     2522.55     2900.56    179.52 o 
  -3   7  10     1413.59     1707.98    138.28 o 
  -2   7  10     3501.49     3570.13    184.28 o 
  -1   7  10      407.40      502.73     94.66 o 
   0   7  10      294.37      119.70     87.86 o 
   1   7  10      352.18      238.94    138.63 o 
   2   7  10     3526.42     3768.60    160.73 o 
   3   7  10     1419.89     1565.65    120.14 o 
   4   7  10     2590.13     3013.46    161.95 o 
   5   7  10      345.13      449.91    108.69 o 
   6   7  10     1348.73     1648.42    172.06 o 
   7   7  10       11.44     -239.59    159.73 o 
   8   7  10      153.58      -45.93    159.16 o 
   9   7  10       74.04        2.13    210.88 o 
  -9   8  10       61.13     -227.15    191.94 o 
  -8   8  10      110.64     -132.69    178.80 o 
  -7   8  10      659.67      551.71    181.14 o 
  -6   8  10      109.30      108.94    157.89 o 
  -5   8  10      206.33      301.23    124.69 o 
  -4   8  10      193.90       50.50    114.38 o 
  -3   8  10      271.28      309.67    124.56 o 
  -2   8  10      924.99      919.13    119.03 o 
  -1   8  10      804.03     1177.75    122.22 o 
   0   8  10      473.86      530.91    146.76 o 
   1   8  10      890.62      993.34    116.90 o 
   2   8  10      986.05     1054.30    106.26 o 
   3   8  10      267.60      151.15     93.27 o 
   4   8  10      123.58      -54.95     93.56 o 
   5   8  10      233.52       98.24    123.10 o 
   6   8  10       82.29     -120.23    139.76 o 
   7   8  10      590.23      706.46    168.95 o 
   8   8  10       94.01      181.44    183.68 o 
   9   8  10       50.44     -184.49    191.82 o 
  -8   9  10      508.87      252.13    192.82 o 
  -7   9  10      122.25     -137.78    203.94 o 
  -6   9  10      849.81      776.65    486.11 o 
  -5   9  10      235.69      201.23    132.61 o 
  -4   9  10       91.17      153.28    141.01 o 
  -3   9  10      247.51      260.57    120.09 o 
  -2   9  10       13.05     -111.17     98.49 o 
  -1   9  10     1034.45     1040.58    173.77 o 
   0   9  10      247.56      193.76    145.45 o 
   1   9  10      915.33     1079.93    127.42 o 
   2   9  10       12.61     -150.58    100.38 o 
   3   9  10      251.49      304.53    100.84 o 
   4   9  10       88.24      -63.62    133.96 o 
   5   9  10      226.99       -3.93    135.76 o 
   6   9  10      877.51      708.58    162.92 o 
   7   9  10      136.93      -24.89    169.29 o 
   8   9  10      490.75      384.77    176.65 o 
  -7  10  10      389.29       -6.69    183.05 o 
  -6  10  10      221.49      365.93    152.36 o 
  -5  10  10      378.21      189.24    140.27 o 
  -4  10  10       80.85       50.74    123.96 o 
  -3  10  10      252.13      301.31    128.80 o 
  -2  10  10      550.22      644.33    165.60 o 
  -1  10  10      149.99       93.64    152.71 o 
   0  10  10      595.10      430.56    185.32 o 
   1  10  10      125.13       38.91    213.26 o 
   2  10  10      521.27      555.09    121.58 o 
   3  10  10      214.64       99.67    133.10 o 
   4  10  10      102.26     -189.72    126.48 o 
   5  10  10      391.23       52.73    168.93 o 
   6  10  10      204.25       96.61    160.17 o 
   7  10  10      460.33      705.36    188.83 o 
  -7  11  10       31.68     -180.25    183.72 o 
  -6  11  10      410.16      448.74    237.96 o 
  -5  11  10        0.34      -55.33    258.70 o 
  -4  11  10      705.48      699.20    236.14 o 
  -3  11  10      141.47       61.11    172.17 o 
  -2  11  10      586.41      956.84    196.49 o 
  -1  11  10      198.74       29.27    168.56 o 
   0  11  10      255.27      459.50    191.84 o 
   1  11  10      141.10     -114.31    157.63 o 
   2  11  10      612.85      592.97    162.42 o 
   3  11  10      114.43      118.23    160.31 o 
   4  11  10      633.54      554.07    157.70 o 
   5  11  10        2.48       -5.70    155.17 o 
   6  11  10      363.70      361.37    303.57 o 
   7  11  10       31.98     -256.68    177.68 o 
  -6  12  10       47.71       15.58    269.48 o 
  -5  12  10      106.53      342.64    197.54 o 
  -4  12  10       66.09      154.78    520.57 o 
  -3  12  10       64.65     -103.27    232.81 o 
  -2  12  10      350.40      179.82    383.67 o 
  -1  12  10      537.38      589.16    195.43 o 
   0  12  10      583.62      567.68    196.63 o 
   1  12  10      552.38      496.36    279.37 o 
   2  12  10      345.95      335.25    305.45 o 
   3  12  10       65.56       46.97    256.56 o 
   4  12  10      106.35     -138.15    220.45 o 
   5  12  10       91.17      -11.54    161.84 o 
   6  12  10       37.80     -104.93    176.59 o 
  -4  13  10       30.78       79.29    322.21 o 
  -3  13  10       23.27      120.15    191.54 o 
  -2  13  10      354.25      248.13    195.31 o 
  -1  13  10       77.58     -112.35    189.97 o 
   0  13  10      704.38     1096.08    319.42 o 
   1  13  10       84.04      285.89    294.27 o 
   2  13  10      321.37       66.12    310.11 o 
   3  13  10       24.49        8.73    186.59 o 
   4  13  10       30.85      -41.36    199.89 o 
  -2  14  10       31.55     -141.00    358.53 o 
  -1  14  10        2.19     -217.91    304.52 o 
   0  14  10       26.22       79.16    321.28 o 
   1  14  10        3.36       96.85    320.35 o 
   2  14  10       43.45      175.07    338.04 o 
   1   0  11     9862.67     9876.50    394.70 o 
   2   0  11     1939.39     2004.11    148.61 o 
   3   0  11     2339.48     2708.40    170.66 o 
   4   0  11     1589.23     1788.81    146.79 o 
   5   0  11      553.38      532.77    121.03 o 
   6   0  11     2355.10     2799.84    196.77 o 
   7   0  11     1766.66     1965.14    218.84 o 
   8   0  11      492.85      291.91    171.33 o 
   9   0  11      153.65     -258.14    182.79 o 
  10   0  11       17.16     -310.11    206.74 o 
 -10   1  11      337.36      285.83    212.73 o 
  -9   1  11      177.16     -215.12    267.73 o 
  -8   1  11      767.92      671.48    186.59 o 
  -7   1  11      245.56      -44.38    124.46 o 
  -6   1  11       79.41     -123.73    113.21 o 
  -5   1  11      987.57     1068.79    129.75 o 
  -4   1  11     2137.79     2313.10    189.18 o 
  -3   1  11      863.87     1043.51    112.20 o 
  -2   1  11     2664.50     2683.82    156.80 o 
  -1   1  11       60.40      -26.72     61.24 o 
   0   1  11     4620.20     4032.59    177.11 o 
   1   1  11       55.29      -40.25     80.93 o 
   2   1  11     2767.71     2837.42    159.49 o 
   3   1  11      685.77      818.00    115.32 o 
   4   1  11     2264.59     2707.67    170.91 o 
   5   1  11      973.33     1067.18    131.26 o 
   6   1  11       54.16      100.15    202.55 o 
   7   1  11      277.90       17.35    248.18 o 
   8   1  11      640.79      729.86    185.09 o 
   9   1  11      150.22      -23.72    174.60 o 
  10   1  11      425.11      414.77    218.09 o 
 -10   2  11       85.49      -50.53    204.54 o 
  -9   2  11       49.26     -205.00    184.39 o 
  -8   2  11      634.59      839.75    158.46 o 
  -7   2  11      533.68      500.73    139.70 o 
  -6   2  11     1224.40     1505.30    152.27 o 
  -5   2  11     1467.78     1569.24    140.59 o 
  -4   2  11     1177.85     1002.01    122.75 o 
  -3   2  11      805.64      969.57    112.09 o 
  -2   2  11     1108.33     1270.37    118.28 o 
  -1   2  11      578.31      567.97    112.10 o 
   0   2  11      872.39      875.42     83.67 o 
   1   2  11      598.89      660.54     93.98 o 
   2   2  11     1084.81     1248.21    140.84 o 
   3   2  11      750.04      703.43    108.25 o 
   4   2  11     1263.32     1306.99    147.84 o 
   5   2  11     1396.49     1222.64    175.09 o 
   6   2  11     1161.18      939.69    180.52 o 
   7   2  11      448.41      240.07    159.76 o 
   8   2  11      571.30      608.98    184.97 o 
   9   2  11       65.49      123.38    192.60 o 
  10   2  11       61.77       57.46    436.29 o 
 -10   3  11      465.20      176.82    209.49 o 
  -9   3  11      476.79       61.38    156.63 o 
  -8   3  11      558.25      452.95    155.25 o 
  -7   3  11      348.92      381.04    137.51 o 
  -6   3  11      306.28      209.40    120.46 o 
  -5   3  11      729.26      931.86    129.42 o 
  -4   3  11     1111.78     1232.05    168.57 o 
  -3   3  11      218.40      -11.10    110.65 o 
  -2   3  11     1542.00     1706.91    109.79 o 
  -1   3  11       24.47      -92.70     61.80 o 
   0   3  11     5005.69     4497.95    206.77 o 
   1   3  11       16.77      -46.86     82.26 o 
   2   3  11     1938.79     2122.72    144.46 o 
   3   3  11      205.68       64.42     98.02 o 
   4   3  11     1348.02     1547.03    177.81 o 
   5   3  11      704.74      831.13    166.02 o 
   6   3  11      287.38      334.73    159.48 o 
   7   3  11      366.20      198.56    323.61 o 
   8   3  11      601.45      842.21    207.77 o 
   9   3  11      415.40      425.67    284.50 o 
  10   3  11      515.93      632.32    392.06 o 
 -10   4  11       84.14      161.32    174.97 o 
  -9   4  11       93.07     -107.82    158.33 o 
  -8   4  11      588.39      388.42    151.10 o 
  -7   4  11      310.41      106.22    129.01 o 
  -6   4  11      916.83      981.49    139.67 o 
  -5   4  11      453.86      470.42    123.64 o 
  -4   4  11      290.38      376.44    112.72 o 
  -3   4  11      474.03      556.03    102.75 o 
  -2   4  11      441.36      653.47     86.07 o 
  -1   4  11     3007.58     2773.57    153.93 o 
   0   4  11      363.18      241.72     90.72 o 
   1   4  11     3027.47     3294.02    164.56 o 
   2   4  11      481.13      381.90     99.45 o 
   3   4  11      508.77      465.44    273.32 o 
   4   4  11      353.07      497.35    149.42 o 
   5   4  11      361.30      220.27    155.06 o 
   6   4  11      929.77      901.67    182.25 o 
   7   4  11      426.46      667.57    196.68 o 
   8   4  11      631.62      424.50    191.55 o 
   9   4  11       96.57     -445.60    297.07 o 
  10   4  11       95.16      237.47    409.75 o 
  -9   5  11       15.18      -38.87    188.94 o 
  -8   5  11      197.46      324.61    179.48 o 
  -7   5  11      124.37        6.81    153.72 o 
  -6   5  11       85.59      109.06    149.02 o 
  -5   5  11      244.62      197.87    149.47 o 
  -4   5  11     1015.44     1034.72    259.82 o 
  -3   5  11      930.93      996.61    138.10 o 
  -2   5  11     1058.05     1181.77    115.94 o 
  -1   5  11      268.87      203.06    154.98 o 
   0   5  11     1434.17     1683.95    168.41 o 
   1   5  11      331.60      340.42    111.56 o 
   2   5  11      908.27     1074.47    120.61 o 
   3   5  11      943.06      938.42    123.19 o 
   4   5  11     1016.23     1003.29    169.84 o 
   5   5  11      338.30      244.79    172.78 o 
   6   5  11       87.68       15.59    170.60 o 
   7   5  11       95.72     -158.11    167.14 o 
   8   5  11      173.86     -404.16    309.17 o 
   9   5  11       22.90     -121.99    338.97 o 
  -9   6  11       61.88      142.55    196.53 o 
  -8   6  11      389.76      239.63    192.87 o 
  -7   6  11      120.33       49.59    164.06 o 
  -6   6  11     1086.46     1322.83    237.00 o 
  -5   6  11       68.29      106.10    140.71 o 
  -4   6  11      218.84      199.54    122.65 o 
  -3   6  11       95.24       62.83    141.47 o 
  -2   6  11       43.29       77.27     91.55 o 
  -1   6  11      588.17      521.05     98.31 o 
   0   6  11       18.72      -20.06     86.93 o 
   1   6  11      563.54      358.34    125.82 o 
   2   6  11       29.20      -91.64     76.47 o 
   3   6  11      106.10      131.91    112.06 o 
   4   6  11      212.20      165.53     96.46 o 
   5   6  11      113.56      106.21    107.32 o 
   6   6  11     1038.87     1526.50    264.85 o 
   7   6  11      136.15      112.43    125.30 o 
   8   6  11      346.77      102.78    172.82 o 
   9   6  11       55.22      -57.13    164.05 o 
  -9   7  11      307.74      125.93    205.73 o 
  -8   7  11      152.89       95.15    185.56 o 
  -7   7  11      397.43      106.13    182.99 o 
  -6   7  11      140.61      -34.96    157.14 o 
  -5   7  11        1.52     -193.05    170.42 o 
  -4   7  11      240.01      228.99    144.67 o 
  -3   7  11      678.87     1049.63    180.18 o 
  -2   7  11      835.21      934.97    119.35 o 
  -1   7  11      619.73      706.51    107.80 o 
   0   7  11       77.90        0.04     95.91 o 
   1   7  11      545.45      525.81    108.37 o 
   2   7  11      907.82      873.14    223.80 o 
   3   7  11      559.73      536.64    100.22 o 
   4   7  11      191.65      183.55    100.98 o 
   5   7  11        4.18      -21.13    110.67 o 
   6   7  11      105.00      126.24    121.97 o 
   7   7  11      393.51      193.67    155.15 o 
   8   7  11      146.70      -13.69    161.54 o 
   9   7  11      247.07      192.45    185.64 o 
  -8   8  11      297.51     -157.86    187.47 o 
  -7   8  11       46.47     -257.75    171.83 o 
  -6   8  11      479.34      408.96    183.00 o 
  -5   8  11      259.06       43.01    161.11 o 
  -4   8  11      254.97      153.47    119.50 o 
  -3   8  11        3.41      -21.19    110.56 o 
  -2   8  11      105.41      205.26    211.91 o 
  -1   8  11       85.72       79.44    106.08 o 
   0   8  11     1211.66     1513.34    190.64 o 
   1   8  11       91.88      170.17    137.29 o 
   2   8  11       50.37      -80.05    101.69 o 
   3   8  11       19.58     -140.76     93.84 o 
   4   8  11      332.96      261.46    110.20 o 
   5   8  11      329.57      326.11    122.77 o 
   6   8  11      622.56      526.05    180.89 o 
   7   8  11       43.20       34.16    168.07 o 
   8   8  11      360.29      104.47    219.02 o 
  -8   9  11        2.52     -289.36    192.91 o 
  -7   9  11       57.28      148.76    190.69 o 
  -6   9  11       30.70     -130.88    206.74 o 
  -5   9  11      268.66      111.68    164.43 o 
  -4   9  11      103.77      116.43    120.72 o 
  -3   9  11      255.31      -14.17    117.17 o 
  -2   9  11      605.77      783.60    126.47 o 
  -1   9  11      102.53      190.83    157.92 o 
   0   9  11      469.86      536.90    164.89 o 
   1   9  11       57.27     -191.37    154.09 o 
   2   9  11      471.65      548.08    124.92 o 
   3   9  11      231.32      166.25    126.30 o 
   4   9  11       79.48       62.53    109.75 o 
   5   9  11      243.10       94.41    142.32 o 
   6   9  11       38.83     -195.22    149.53 o 
   7   9  11       40.28     -220.97    167.15 o 
   8   9  11        2.93     -192.61    185.96 o 
  -7  10  11       44.51       38.51    263.08 o 
  -6  10  11      279.47       75.50    179.72 o 
  -5  10  11       87.39       92.36    145.32 o 
  -4  10  11      181.81      365.59    158.79 o 
  -3  10  11      251.58      504.15    187.18 o 
  -2  10  11      795.57     1022.80    196.49 o 
  -1  10  11      234.20       68.26    196.03 o 
   0  10  11     1210.03     1752.83    243.52 o 
   1  10  11      335.47      166.04    167.33 o 
   2  10  11      745.58      685.21    304.52 o 
   3  10  11      297.73      267.27    142.50 o 
   4  10  11      170.78      -66.26    304.26 o 
   5  10  11       71.86     -184.35    141.04 o 
   6  10  11      235.96      165.85    168.43 o 
   7  10  11       48.53     -245.96    198.67 o 
  -6  11  11      133.28      -22.74    190.10 o 
  -5  11  11      160.70     -182.66    274.34 o 
  -4  11  11      420.57      393.90    254.70 o 
  -3  11  11      243.14      285.42    359.93 o 
  -2  11  11      387.54      751.82    191.62 o 
  -1  11  11      496.97      709.60    188.41 o 
   0  11  11      461.10      662.50    196.07 o 
   1  11  11      463.51      577.76    188.35 o 
   2  11  11      381.33      508.43    201.23 o 
   3  11  11      243.82      105.25    165.81 o 
   4  11  11      438.85      281.00    339.91 o 
   5  11  11      126.52      -93.36    166.13 o 
   6  11  11      158.06     -130.30    172.90 o 
  -5  12  11       38.69      150.36    419.53 o 
  -4  12  11      174.74      412.11    213.33 o 
  -3  12  11      235.44      372.50    408.82 o 
  -2  12  11       71.23      -88.34    229.09 o 
  -1  12  11       76.54      -71.69    187.33 o 
   0  12  11       41.32      255.22    185.76 o 
   1  12  11       80.55      -55.73    180.85 o 
   2  12  11       73.68      127.58    316.62 o 
   3  12  11      271.64      131.31    321.28 o 
   4  12  11      216.08       21.86    199.83 o 
   5  12  11       15.05      -64.99    215.03 o 
  -3  13  11      266.89      424.95    222.62 o 
  -2  13  11      468.81      563.61    235.61 o 
  -1  13  11      149.90      637.09    341.30 o 
   0  13  11      239.95      488.16    211.45 o 
   1  13  11      167.47      332.46    312.90 o 
   2  13  11      494.05      927.52    363.19 o 
   3  13  11      272.60      291.48    376.22 o 
   0   0  12     2088.80     2489.66    196.96 o 
   1   0  12       15.83      -41.88     85.43 o 
   2   0  12      111.55       -0.52    100.43 o 
   3   0  12       13.38      -33.33    104.20 o 
   4   0  12      151.20      -75.81    108.00 o 
   5   0  12       39.56      -59.69    113.34 o 
   6   0  12        9.13      118.72    121.72 o 
   7   0  12      223.87      176.12    171.93 o 
   8   0  12      344.76      330.19    219.77 o 
   9   0  12      403.91      -43.89    295.67 o 
  10   0  12       15.10      -93.32    213.41 o 
 -10   1  12       15.57     -199.25    239.80 o 
  -9   1  12      573.83      537.70    214.55 o 
  -8   1  12       48.82      -24.53    186.72 o 
  -7   1  12      285.42      158.58    140.61 o 
  -6   1  12      417.71      354.86    133.38 o 
  -5   1  12      427.87      415.02    146.33 o 
  -4   1  12      219.33      119.83    128.77 o 
  -3   1  12      854.93      878.53    122.30 o 
  -2   1  12      285.41      161.81     93.46 o 
  -1   1  12      888.85     1260.98    154.32 o 
   0   1  12        3.91     -119.59     79.73 o 
   1   1  12     1138.00     1369.09    129.01 o 
   2   1  12      344.25      155.52    109.31 o 
   3   1  12      997.05     1041.11    122.77 o 
   4   1  12      203.29       81.79    109.33 o 
   5   1  12      341.40      299.38    121.83 o 
   6   1  12      441.02      280.11    176.94 o 
   7   1  12      298.39      353.68    225.36 o 
   8   1  12       38.97      221.94    185.87 o 
   9   1  12      620.10      537.95    211.45 o 
  10   1  12       18.94     -222.80    217.45 o 
 -10   2  12       50.37       30.02    275.65 o 
  -9   2  12      244.74      -83.88    197.08 o 
  -8   2  12       70.92      -41.86    152.61 o 
  -7   2  12      489.75      209.28    147.72 o 
  -6   2  12     1283.28     1425.27    160.22 o 
  -5   2  12      516.25      479.39    131.74 o 
  -4   2  12      499.80      471.82    111.51 o 
  -3   2  12      366.71      334.59    108.37 o 
  -2   2  12     1260.89     1155.62    122.03 o 
  -1   2  12      484.35      674.93     86.33 o 
   0   2  12      521.47      660.15    101.95 o 
   1   2  12      578.43      525.56    107.40 o 
   2   2  12     1050.03     1109.26    128.13 o 
   3   2  12      322.21      288.15    106.14 o 
   4   2  12      470.38      661.33    205.48 o 
   5   2  12      561.17      566.06    157.02 o 
   6   2  12     1154.22     1200.76    370.17 o 
   7   2  12      542.59      564.64    194.66 o 
   8   2  12      107.82      -77.74    188.26 o 
   9   2  12      249.09      -58.37    202.43 o 
  10   2  12       43.40       13.07    214.19 o 
  -9   3  12      235.73       67.16    165.38 o 
  -8   3  12      142.37      -62.05    149.58 o 
  -7   3  12      224.23      -93.34    135.78 o 
  -6   3  12      185.59      161.85    133.61 o 
  -5   3  12       20.91       48.34    137.17 o 
  -4   3  12      425.23      192.95    110.08 o 
  -3   3  12      542.90      508.16    113.32 o 
  -2   3  12      162.43      -57.23    120.60 o 
  -1   3  12     1189.13     1399.05    285.20 o 
   0   3  12     1394.14     1338.32    121.07 o 
   1   3  12      983.61      956.39    123.27 o 
   2   3  12      172.30       18.74    138.75 o 
   3   3  12      489.86      278.50    114.99 o 
   4   3  12      329.03      241.93    149.47 o 
   5   3  12        9.50      121.91    156.14 o 
   6   3  12      197.11       63.18    199.29 o 
   7   3  12      269.07      -28.83    252.37 o 
   8   3  12      158.79     -130.43    237.93 o 
   9   3  12      239.25      135.39    204.49 o 
  -9   4  12      116.88       56.45    165.46 o 
  -8   4  12      229.00      128.90    191.71 o 
  -7   4  12      872.02      689.81    171.37 o 
  -6   4  12      538.35      334.71    152.64 o 
  -5   4  12      746.26      774.35    142.12 o 
  -4   4  12      565.64      718.04    129.19 o 
  -3   4  12      750.95      741.55    187.30 o 
  -2   4  12     1412.77     1559.83    135.83 o 
  -1   4  12       75.55      -71.84     88.64 o 
   0   4  12     3721.90     3718.87    295.32 o 
   1   4  12       50.15      101.67     98.34 o 
   2   4  12     1447.49     1699.34    143.53 o 
   3   4  12      716.55      860.57    164.34 o 
   4   4  12      475.61      348.20    170.42 o 
   5   4  12      731.07     1011.19    190.64 o 
   6   4  12      546.98      576.57    184.74 o 
   7   4  12      843.73     1019.91    252.83 o 
   8   4  12      236.85       22.50    191.08 o 
   9   4  12      119.37     -515.45    343.63 o 
  -9   5  12      316.10      333.82    208.13 o 
  -8   5  12       30.49     -187.09    175.52 o 
  -7   5  12       22.72      -60.99    168.85 o 
  -6   5  12      229.82      185.88    163.74 o 
  -5   5  12      201.73      293.56    149.47 o 
  -4   5  12     1340.40     1640.88    188.09 o 
  -3   5  12     1664.58     1906.32    185.64 o 
  -2   5  12     1156.57     1430.50    130.52 o 
  -1   5  12     2151.24     2439.18    158.06 o 
   0   5  12     2308.19     2588.68    168.47 o 
   1   5  12     2214.59     2439.35    131.57 o 
   2   5  12     1275.43     1463.88    186.80 o 
   3   5  12     1959.36     1968.07    248.18 o 
   4   5  12     1259.98     1757.65    212.56 o 
   5   5  12      217.21      270.31    171.28 o 
   6   5  12      233.13      195.24    187.17 o 
   7   5  12       40.44      -83.12    198.07 o 
   8   5  12       28.71     -248.03    194.85 o 
   9   5  12      336.45      497.29    398.57 o 
  -9   6  12      303.99      266.39    214.53 o 
  -8   6  12       98.70       81.82    189.98 o 
  -7   6  12      967.75      863.33    201.23 o 
  -6   6  12      248.41      156.70    213.26 o 
  -5   6  12      954.18     1043.53    176.08 o 
  -4   6  12      216.09      164.88    157.38 o 
  -3   6  12      218.05      143.14    132.59 o 
  -2   6  12       18.86     -129.39    107.79 o 
  -1   6  12     1313.68     1547.08    146.34 o 
   0   6  12       23.13      -53.67     97.65 o 
   1   6  12     1252.84     1132.35    174.20 o 
   2   6  12       14.01     -142.13     94.75 o 
   3   6  12      227.77      284.61     98.51 o 
   4   6  12      236.14      247.64    106.05 o 
   5   6  12     1095.72     1312.73    142.40 o 
   6   6  12      256.03      100.69    135.12 o 
   7   6  12     1057.24     1444.55    161.29 o 
   8   6  12      106.65     -232.27    154.85 o 
   9   6  12      262.63      -23.70    176.43 o 
  -8   7  12      236.80     -220.25    206.27 o 
  -7   7  12      114.89       44.35    181.12 o 
  -6   7  12       41.64     -234.68    156.46 o 
  -5   7  12        4.52     -174.68    174.14 o 
  -4   7  12      459.39      389.95    182.06 o 
  -3   7  12      867.86     1093.50    165.11 o 
  -2   7  12      151.57       31.38    110.29 o 
  -1   7  12     1619.14     1892.97    285.63 o 
   0   7  12       11.69      -57.42    135.07 o 
   1   7  12     1549.21     2155.55    215.31 o 
   2   7  12      137.04       14.95    130.83 o 
   3   7  12      904.58      905.43    133.98 o 
   4   7  12      514.24      379.14    120.60 o 
   5   7  12        0.57      117.72    119.75 o 
   6   7  12       58.39      -85.17    127.25 o 
   7   7  12      133.38     -152.96    177.52 o 
   8   7  12      280.97      273.07    187.84 o 
  -8   8  12       30.90      -34.50    204.77 o 
  -7   8  12      627.20      819.91    205.25 o 
  -6   8  12      220.72      281.69    217.45 o 
  -5   8  12     1243.21     1815.15    202.56 o 
  -4   8  12       27.04     -225.86    150.57 o 
  -3   8  12      444.82      765.83    141.66 o 
  -2   8  12      407.05      416.02    122.24 o 
  -1   8  12      682.70      557.14    161.11 o 
   0   8  12     1379.88     1371.10    356.67 o 
   1   8  12      751.98      720.06    177.67 o 
   2   8  12      326.71      255.46    243.06 o 
   3   8  12      391.50      342.32    183.81 o 
   4   8  12        8.05     -137.72    118.52 o 
   5   8  12     1244.04     1477.38    153.22 o 
   6   8  12      201.08     -109.68    164.23 o 
   7   8  12      598.40      806.58    193.84 o 
   8   8  12       28.63        3.38    319.73 o 
  -7   9  12       10.68       43.46    190.67 o 
  -6   9  12      123.92     -261.53    174.36 o 
  -5   9  12      229.45      201.05    178.27 o 
  -4   9  12      999.44     1508.38    386.92 o 
  -3   9  12      631.61      722.69    145.10 o 
  -2   9  12     1277.80     1497.27    340.37 o 
  -1   9  12     1393.61     1660.08    205.02 o 
   0   9  12      331.74      416.79    171.98 o 
   1   9  12     1353.72     1644.14    210.98 o 
   2   9  12     1109.55     1321.55    440.48 o 
   3   9  12      597.94      633.73    146.07 o 
   4   9  12      969.20      994.92    167.33 o 
   5   9  12      223.85       -4.16    145.30 o 
   6   9  12      124.93      156.59    212.44 o 
   7   9  12        3.51       90.96    184.62 o 
  -6  10  12       93.18       39.71    182.97 o 
  -5  10  12      171.01       82.65    174.48 o 
  -4  10  12       70.84      -59.38    153.16 o 
  -3  10  12        8.99      195.68    487.51 o 
  -2  10  12       15.57      163.16    176.69 o 
  -1  10  12       71.81       56.56    172.15 o 
   0  10  12       10.85      117.82    179.76 o 
   1  10  12       97.05      -81.43    163.96 o 
   2  10  12       31.62      -28.04    232.81 o 
   3  10  12        4.62       56.79    164.40 o 
   4  10  12       83.97     -250.81    167.21 o 
   5  10  12      220.05      139.19    173.06 o 
   6  10  12       88.24     -207.53    350.13 o 
  -5  11  12        7.53     -266.64    177.76 o 
  -4  11  12        8.08      221.20    223.97 o 
  -3  11  12      341.92      198.30    304.52 o 
  -2  11  12      106.30      134.80    282.63 o 
  -1  11  12      685.24      647.61    189.32 o 
   0  11  12       53.98      -59.66    169.51 o 
   1  11  12      641.74      927.07    296.14 o 
   2  11  12      106.42      -56.87    203.10 o 
   3  11  12      268.51      618.35    352.01 o 
   4  11  12        5.25     -144.16    443.74 o 
   5  11  12        8.69     -278.13    327.80 o 
  -4  12  12        0.81      -27.54    423.72 o 
  -3  12  12      189.66      265.36    214.90 o 
  -2  12  12      130.46      390.82    200.37 o 
  -1  12  12      177.42       50.66    203.12 o 
   0  12  12        4.53       89.23    240.73 o 
   1  12  12      242.04       62.15    208.59 o 
   2  12  12      128.78      249.57    345.49 o 
   3  12  12      170.57     -245.85    308.24 o 
   4  12  12        0.75     -162.04    342.70 o 
  -2  13  12        3.77     -112.26    387.40 o 
  -1  13  12      174.89      223.96    215.65 o 
   0  13  12        0.40       -3.59    216.91 o 
   1  13  12      175.33      120.13    326.87 o 
   2  13  12       13.26     -422.79    342.70 o 
   1   0  13      451.45      418.26    111.78 o 
   2   0  13      981.34     1186.61    138.02 o 
   3   0  13     1732.68     1597.13    151.21 o 
   4   0  13      421.90      194.35    114.35 o 
   5   0  13     1371.90     1522.33    161.62 o 
   6   0  13      106.23     -143.91    137.81 o 
   7   0  13       71.96     -201.11    292.88 o 
   8   0  13        1.50      -80.76    290.08 o 
   9   0  13      128.02      -25.67    218.34 o 
  -9   1  13      147.71       37.73    217.17 o 
  -8   1  13      404.90      374.24    212.75 o 
  -7   1  13      695.95      562.94    156.63 o 
  -6   1  13       28.02      -98.19    134.33 o 
  -5   1  13      693.63      606.95    178.80 o 
  -4   1  13     1174.51     1417.54    153.47 o 
  -3   1  13      365.51      398.51    123.37 o 
  -2   1  13      699.06      687.71    113.22 o 
  -1   1  13      323.49      352.01    131.27 o 
   0   1  13       31.74      -62.72    121.74 o 
   1   1  13      337.25      296.72    122.62 o 
   2   1  13      544.12      562.03    118.23 o 
   3   1  13      343.08      228.34    116.26 o 
   4   1  13     1122.30     1364.23    159.92 o 
   5   1  13      652.73      742.18    148.88 o 
   6   1  13       30.99     -200.05    157.59 o 
   7   1  13      650.07      629.65    189.30 o 
   8   1  13      363.24      153.21    394.85 o 
   9   1  13      169.54      -57.17    205.19 o 
  -9   2  13      143.34      172.01    227.42 o 
  -8   2  13       69.21      -36.38    200.17 o 
  -7   2  13      232.91      353.40    164.57 o 
  -6   2  13      117.96       41.03    135.96 o 
  -5   2  13      150.46      -95.53    125.82 o 
  -4   2  13      138.16       99.57    115.36 o 
  -3   2  13      619.24      679.92    122.89 o 
  -2   2  13      505.18      557.79    145.30 o 
  -1   2  13     7212.43     7624.93    388.93 o 
   0   2  13      493.16      540.48    106.13 o 
   1   2  13     7255.40     7350.51    320.82 o 
   2   2  13      532.04      735.45    125.96 o 
   3   2  13      647.45      602.77    129.54 o 
   4   2  13      172.06     -107.68    113.63 o 
   5   2  13      200.41       34.69    155.71 o 
   6   2  13      121.19       81.71    171.58 o 
   7   2  13      214.24      125.98    386.00 o 
   8   2  13       63.19      184.59    213.01 o 
   9   2  13      104.00     -288.85    317.09 o 
  -9   3  13      144.58      -82.63    207.14 o 
  -8   3  13      211.93     -102.82    159.77 o 
  -7   3  13      697.51      611.07    165.41 o 
  -6   3  13       84.77      -17.56    135.03 o 
  -5   3  13      829.87      944.37    207.01 o 
  -4   3  13      583.71      407.13    132.73 o 
  -3   3  13     1403.20     1466.07    151.61 o 
  -2   3  13     1682.63     1691.28    153.24 o 
  -1   3  13      200.04      102.58    126.35 o 
   0   3  13       18.75        4.70    103.22 o 
   1   3  13      230.98      321.12    106.45 o 
   2   3  13     1599.03     1734.31    159.28 o 
   3   3  13     1454.97     1713.43    161.87 o 
   4   3  13      488.59      550.94    173.68 o 
   5   3  13      782.99      559.73    274.72 o 
   6   3  13       58.63     -123.44    181.20 o 
   7   3  13      623.54      591.88    219.54 o 
   8   3  13      171.04     -279.07    191.26 o 
   9   3  13      130.67     -289.36    325.47 o 
  -9   4  13      154.50       11.05    176.82 o 
  -8   4  13       94.34      -11.65    170.09 o 
  -7   4  13       87.85      157.51    159.83 o 
  -6   4  13      165.04      107.58    147.13 o 
  -5   4  13      976.16     1083.81    158.84 o 
  -4   4  13       59.93      -38.83    117.64 o 
  -3   4  13      699.73      623.06    124.50 o 
  -2   4  13       47.39      -29.97    126.16 o 
  -1   4  13      286.71      123.13    102.22 o 
   0   4  13      373.48      157.89    105.16 o 
   1   4  13      297.44      183.61    107.03 o 
   2   4  13       40.66     -168.29    112.19 o 
   3   4  13      663.13      626.68    163.35 o 
   4   4  13      115.19        2.75    180.66 o 
   5   4  13      906.84     1114.54    205.37 o 
   6   4  13      202.12      595.45    289.15 o 
   7   4  13       66.90     -176.61    187.09 o 
   8   4  13      111.28     -193.46    529.88 o 
   9   4  13      148.33      304.42    241.02 o 
  -9   5  13      204.91     -308.45    205.63 o 
  -8   5  13       54.21        7.39    199.59 o 
  -7   5  13      425.97      188.45    189.51 o 
  -6   5  13       53.10      -80.52    189.04 o 
  -5   5  13      273.78      397.16    168.79 o 
  -4   5  13      348.48      459.55    154.72 o 
  -3   5  13       15.64     -209.53    139.69 o 
  -2   5  13      422.15      559.28    144.23 o 
  -1   5  13       66.09       21.48    103.95 o 
   0   5  13      102.60      -52.33    107.86 o 
   1   5  13       39.99     -120.91    105.51 o 
   2   5  13      369.14      124.82    159.29 o 
   3   5  13        9.72       79.22    162.02 o 
   4   5  13      313.25      332.02    257.96 o 
   5   5  13      264.06      364.00    190.56 o 
   6   5  13       61.25        1.29    204.29 o 
   7   5  13      409.48      591.98    245.85 o 
   8   5  13       76.22      -16.83    237.62 o 
   9   5  13      198.34     -359.46    398.57 o 
  -8   6  13       91.54      -66.17    236.54 o 
  -7   6  13      184.55     -203.81    174.30 o 
  -6   6  13      268.68      110.92    174.30 o 
  -5   6  13      359.49      231.44    313.37 o 
  -4   6  13      117.58       48.65    150.05 o 
  -3   6  13     1220.03     1333.37    180.77 o 
  -2   6  13      516.58      578.36    130.37 o 
  -1   6  13      479.02      491.18    112.86 o 
   0   6  13      101.73       63.53    106.48 o 
   1   6  13      382.40      117.99    150.41 o 
   2   6  13      516.71      679.79    154.96 o 
   3   6  13     1208.75     1225.24    145.50 o 
   4   6  13      118.16      128.91    111.95 o 
   5   6  13      297.19      116.07    124.80 o 
   6   6  13      209.66      124.54    129.32 o 
   7   6  13      195.53      233.03    148.78 o 
   8   6  13       76.71      -75.69    168.31 o 
  -8   7  13       54.69     -170.79    200.11 o 
  -7   7  13      215.65      -62.44    191.42 o 
  -6   7  13        8.43      -51.73    170.49 o 
  -5   7  13      999.85      857.28    292.41 o 
  -4   7  13       22.02      123.97    153.92 o 
  -3   7  13      824.31      844.68    164.60 o 
  -2   7  13      662.73      671.87    182.30 o 
  -1   7  13      365.93      434.55    121.19 o 
   0   7  13       90.00      282.72    167.54 o 
   1   7  13      404.82      215.46    164.52 o 
   2   7  13      723.35      843.36    327.80 o 
   3   7  13      677.64      713.09    145.75 o 
   4   7  13       17.62     -196.99    131.33 o 
   5   7  13     1065.85     1302.18    148.75 o 
   6   7  13       10.59      -18.64    149.87 o 
   7   7  13      199.57      -87.31    164.30 o 
   8   7  13       44.81      -98.07    178.15 o 
  -7   8  13        3.68     -144.49    189.74 o 
  -6   8  13      355.32      490.49    196.37 o 
  -5   8  13      126.46      -52.23    167.75 o 
  -4   8  13        8.09     -186.48    156.82 o 
  -3   8  13       30.81      -10.48    151.00 o 
  -2   8  13      287.38      241.81    122.63 o 
  -1   8  13       94.92       38.57    461.43 o 
   0   8  13      266.83      298.38    176.11 o 
   1   8  13      123.20      147.61    167.45 o 
   2   8  13      300.86      362.97    185.34 o 
   3   8  13       35.59     -107.94    125.13 o 
   4   8  13       13.28       95.42    159.03 o 
   5   8  13      137.88     -138.43    127.41 o 
   6   8  13      372.57      277.89    175.12 o 
   7   8  13        0.37     -189.28    175.77 o 
  -6   9  13      261.61      123.62    197.88 o 
  -5   9  13       49.56      -77.12    173.84 o 
  -4   9  13       49.22      -51.60    161.40 o 
  -3   9  13      208.00      189.69    129.56 o 
  -2   9  13      262.69       84.08    235.61 o 
  -1   9  13       29.70     -151.49    158.11 o 
   0   9  13      316.91      179.54    330.59 o 
   1   9  13       52.57       93.16    182.97 o 
   2   9  13      278.18       39.98    184.91 o 
   3   9  13      296.85      184.00    221.64 o 
   4   9  13       50.19       68.40    146.59 o 
   5   9  13       70.20     -294.41    196.27 o 
   6   9  13      266.73     -245.46    216.55 o 
  -6  10  13      387.45      967.68    348.75 o 
  -5  10  13       26.34      -87.83    206.27 o 
  -4  10  13      303.02      190.15    212.32 o 
  -3  10  13       58.16      157.51    373.90 o 
  -2  10  13       38.01      -15.48    171.86 o 
  -1  10  13      352.82      226.73    183.71 o 
   0  10  13       41.51      -53.06    178.74 o 
   1  10  13      348.88      123.70    224.43 o 
   2  10  13       49.56      243.14    212.13 o 
   3  10  13       64.28      123.63    220.50 o 
   4  10  13      341.65      127.81    193.80 o 
   5  10  13       30.22      -26.06    199.06 o 
   6  10  13      376.09      181.76    636.51 o 
  -4  11  13       39.21     -142.48    291.48 o 
  -3  11  13      458.88      804.45    322.21 o 
  -2  11  13      119.81       89.05    288.22 o 
  -1  11  13      100.02      -47.25    213.26 o 
   0  11  13        3.13       -5.38    196.99 o 
   1  11  13      101.11       13.58    200.68 o 
   2  11  13      106.14       61.14    220.86 o 
   3  11  13      501.32      639.77    376.22 o 
   4  11  13       37.56     -454.45    356.67 o 
  -3  12  13       61.75      374.37    336.18 o 
  -2  12  13      139.54      328.78    212.37 o 
  -1  12  13      218.64      272.49    214.55 o 
   0  12  13      750.15     1100.42    230.29 o 
   1  12  13      254.37      332.44    220.86 o 
   2  12  13      123.13      210.46    320.35 o 
   3  12  13       92.49      239.33    395.78 o 
   0   0  14     3484.07     3808.81    352.01 o 
   1   0  14      329.18      322.63    142.43 o 
   2   0  14     3040.18     3491.40    210.82 o 
   3   0  14      216.75      149.92    117.03 o 
   4   0  14       25.06     -167.80    125.34 o 
   5   0  14       77.69       59.26    136.91 o 
   6   0  14      352.65     -116.59    218.38 o 
   7   0  14        7.86     -269.19    190.01 o 
   8   0  14      561.65      504.44    345.03 o 
   9   0  14        1.55      148.91    266.34 o 
  -9   1  14       76.49     -154.53    475.87 o 
  -8   1  14      231.04      310.21    209.88 o 
  -7   1  14       95.91      -47.65    186.83 o 
  -6   1  14      760.40      498.85    160.05 o 
  -5   1  14      173.77       62.78    137.84 o 
  -4   1  14      576.41      690.65    146.01 o 
  -3   1  14      969.66      908.04    141.81 o 
  -2   1  14      242.38      106.29    113.56 o 
  -1   1  14      944.72     1072.27    169.75 o 
   0   1  14        5.88        0.26    129.24 o 
   1   1  14      940.93     1082.34    169.02 o 
   2   1  14      165.72      139.88    123.73 o 
   3   1  14      955.40     1060.35    150.11 o 
   4   1  14      443.67      424.12    138.75 o 
   5   1  14      169.78      -88.13    142.67 o 
   6   1  14      759.12      906.67    202.92 o 
   7   1  14       78.94       43.78    197.90 o 
   8   1  14      249.24      192.28    472.61 o 
   9   1  14       48.90     -132.52    402.77 o 
  -9   2  14       16.60     -299.21    297.53 o 
  -8   2  14       10.29        0.15    213.76 o 
  -7   2  14      199.70       89.08    201.42 o 
  -6   2  14      330.77      349.76    157.59 o 
  -5   2  14      209.12      -20.15    142.02 o 
  -4   2  14      509.99      421.15    138.07 o 
  -3   2  14      106.70      133.91    126.76 o 
  -2   2  14      298.85      131.05    172.28 o 
  -1   2  14      224.11      104.90    376.22 o 
   0   2  14       79.85       41.52    175.54 o 
   1   2  14      222.20      292.78    165.37 o 
   2   2  14      301.84      181.74    151.71 o 
   3   2  14      106.75     -127.68    149.50 o 
   4   2  14      449.46      570.88    140.94 o 
   5   2  14      206.78       44.50    229.55 o 
   6   2  14      280.79      133.56    189.16 o 
   7   2  14      164.86      -12.95    198.82 o 
   8   2  14        5.51       20.95    206.30 o 
   9   2  14       14.76      -55.76    367.38 o 
  -8   3  14      179.64       46.91    187.09 o 
  -7   3  14       19.93     -150.25    156.85 o 
  -6   3  14      323.60      328.66    159.89 o 
  -5   3  14      265.32      404.51    151.64 o 
  -4   3  14      441.25      214.80    134.61 o 
  -3   3  14     1114.27     1066.51    148.48 o 
  -2   3  14      114.11       65.57    138.89 o 
  -1   3  14      226.42      -74.92    131.25 o 
   0   3  14       27.06      -80.00    131.38 o 
   1   3  14      328.03      206.71    110.38 o 
   2   3  14      124.38      156.73    128.85 o 
   3   3  14     1245.16     1638.61    166.40 o 
   4   3  14      390.55      465.70    256.56 o 
   5   3  14      327.73      370.50    192.08 o 
   6   3  14      294.86      398.29    210.10 o 
   7   3  14       20.48     -268.91    235.14 o 
   8   3  14      209.73      233.48    229.06 o 
  -8   4  14       25.30     -255.65    170.43 o 
  -7   4  14      194.35      -34.73    213.64 o 
  -6   4  14      454.31      407.13    161.99 o 
  -5   4  14      418.90      284.39    142.69 o 
  -4   4  14        8.55     -134.17    123.00 o 
  -3   4  14      113.96       65.18    149.16 o 
  -2   4  14      418.57      775.57    161.09 o 
  -1   4  14      476.43      524.82    226.29 o 
   0   4  14     1860.47     2031.01    167.02 o 
   1   4  14      434.76      415.06    128.12 o 
   2   4  14      489.84      439.20    133.68 o 
   3   4  14      111.14     -126.89    157.65 o 
   4   4  14        7.64     -109.57    177.19 o 
   5   4  14      449.58      481.23    286.82 o 
   6   4  14      462.31      452.05    206.80 o 
   7   4  14      211.32     -353.76    322.68 o 
   8   4  14       19.51     -335.31    333.39 o 
  -8   5  14       50.22     -370.17    246.78 o 
  -7   5  14      101.58      -81.82    198.18 o 
  -6   5  14      220.30      -99.19    183.01 o 
  -5   5  14      164.88        4.07    216.05 o 
  -4   5  14      683.24      700.79    200.68 o 
  -3   5  14      681.61      476.18    161.07 o 
  -2   5  14      618.98      406.59    151.68 o 
  -1   5  14      234.98      -54.99    227.22 o 
   0   5  14       65.23      -46.26    133.60 o 
   1   5  14      183.83      140.03    119.12 o 
   2   5  14      645.96      486.95    178.12 o 
   3   5  14      648.48      588.97    243.52 o 
   4   5  14      641.09      579.60    197.98 o 
   5   5  14      149.79      -97.85    199.29 o 
   6   5  14      208.43      269.42    217.22 o 
   7   5  14       94.23     -109.49    221.81 o 
   8   5  14       49.55     -534.62    359.93 o 
  -8   6  14       23.82      -15.11    210.97 o 
  -7   6  14      195.25      -42.44    198.74 o 
  -6   6  14       65.07       12.42    188.25 o 
  -5   6  14      409.17      418.98    181.91 o 
  -4   6  14      187.28     -130.00    261.68 o 
  -3   6  14      154.82       26.84    151.44 o 
  -2   6  14      169.94       34.82    255.63 o 
  -1   6  14       90.81      -44.93    112.89 o 
   0   6  14       28.32      -72.54    111.03 o 
   1   6  14       84.37      -48.55    171.02 o 
   2   6  14      212.93      178.31    243.99 o 
   3   6  14      131.49       -9.11    129.03 o 
   4   6  14      225.43      337.08    224.32 o 
   5   6  14      395.78      362.48    208.75 o 
   6   6  14       74.74      155.50    139.56 o 
   7   6  14      194.03      -61.48    247.19 o 
   8   6  14       20.20       92.28    183.08 o 
  -7   7  14       85.58       -8.17    295.67 o 
  -6   7  14       68.60      -14.00    200.68 o 
  -5   7  14      216.87      -40.38    182.35 o 
  -4   7  14       44.75     -153.21    210.46 o 
  -3   7  14      244.68      390.64    164.63 o 
  -2   7  14      435.19      368.77    165.71 o 
  -1   7  14      281.88      206.97    129.86 o 
   0   7  14      329.58        5.41    172.27 o 
   1   7  14      261.57      376.91    177.04 o 
   2   7  14      317.46      359.00    344.10 o 
   3   7  14      226.32       64.43    276.58 o 
   4   7  14       50.08       92.14    149.17 o 
   5   7  14      253.70      253.43    165.69 o 
   6   7  14       73.70       65.39    145.72 o 
   7   7  14       75.91      -98.92    199.69 o 
  -6   8  14       40.35     -123.32    206.48 o 
  -5   8  14      217.81        4.52    184.93 o 
  -4   8  14       41.96     -151.46    271.92 o 
  -3   8  14      594.46      598.98    183.21 o 
  -2   8  14       78.10      -97.49    159.37 o 
  -1   8  14      185.24      -52.70    157.81 o 
   0   8  14      335.14      321.20    193.77 o 
   1   8  14      155.82      -92.44    185.40 o 
   2   8  14       74.06     -272.81    181.87 o 
   3   8  14      609.22      463.26    213.96 o 
   4   8  14       41.92     -211.12    140.75 o 
   5   8  14      273.50      561.55    262.08 o 
   6   8  14       36.93       16.16    275.33 o 
  -6   9  14      102.62     -296.37    197.58 o 
  -5   9  14       91.49       39.20    194.40 o 
  -4   9  14      174.29       33.17    189.01 o 
  -3   9  14      268.44      263.54    283.10 o 
  -2   9  14       15.43     -115.60    177.40 o 
  -1   9  14      554.32      569.46    189.91 o 
   0   9  14       20.17     -220.73    188.11 o 
   1   9  14      524.65      460.70    205.77 o 
   2   9  14       12.21      -93.21    191.69 o 
   3   9  14      227.77       10.30    211.35 o 
   4   9  14      162.31      -63.14    229.09 o 
   5   9  14       91.92     -196.51    306.85 o 
   6   9  14       94.19     -197.29    284.96 o 
  -5  10  14      185.67       48.10    191.80 o 
  -4  10  14      268.97     -126.65    275.65 o 
  -3  10  14      171.45       61.46    284.96 o 
  -2  10  14       30.25     -198.48    272.39 o 
  -1  10  14      614.62      908.26    310.11 o 
   0  10  14       70.86     -165.01    278.44 o 
   1  10  14      516.41      630.19    236.27 o 
   2  10  14       33.48     -260.30    251.90 o 
   3  10  14      177.79     -166.86    511.26 o 
   4  10  14      272.33      692.85    422.79 o 
   5  10  14      197.75     -134.47    223.76 o 
  -3  11  14      347.23     -248.64    277.51 o 
  -2  11  14       73.25      -81.17    193.85 o 
  -1  11  14      151.24      299.81    212.32 o 
   0  11  14       27.71        6.86    214.47 o 
   1  11  14      140.73     -209.57    200.95 o 
   2  11  14       79.14      136.92    259.82 o 
   3  11  14      347.09      262.61    377.16 o 
  -1  12  14       13.24      -41.82    212.27 o 
   0  12  14      117.80      214.15    347.36 o 
   1  12  14       14.03     -486.81    324.54 o 
   1   0  15      701.81      871.16    174.91 o 
   2   0  15       34.49      113.24    156.93 o 
   3   0  15      271.57      246.66    139.37 o 
   4   0  15        1.39      -18.25    137.15 o 
   5   0  15       31.00     -198.67    132.45 o 
   6   0  15      282.79       64.20    191.44 o 
   7   0  15      130.11     -289.40    192.94 o 
   8   0  15      221.80      349.46    227.26 o 
  -8   1  15      233.89      384.95    231.34 o 
  -7   1  15        5.37     -181.16    202.99 o 
  -6   1  15       19.36     -232.22    154.82 o 
  -5   1  15       46.64     -210.85    140.57 o 
  -4   1  15      903.37      939.39    162.51 o 
  -3   1  15       95.20     -156.12    130.56 o 
  -2   1  15      942.25     1018.74    187.21 o 
  -1   1  15       31.39       33.22    150.38 o 
   0   1  15       12.57      122.42    147.04 o 
   1   1  15       33.01     -208.86    139.24 o 
   2   1  15     1186.14     1169.70    159.08 o 
   3   1  15       86.84      -58.44    133.22 o 
   4   1  15      943.97     1217.04    211.79 o 
   5   1  15       39.47       18.77    183.47 o 
   6   1  15       13.36     -139.02    183.27 o 
   7   1  15        3.24     -359.00    239.33 o 
   8   1  15      255.24       73.19    227.16 o 
  -8   2  15       51.22     -123.20    226.20 o 
  -7   2  15      383.97      -46.95    174.23 o 
  -6   2  15      320.38      138.11    165.39 o 
  -5   2  15      474.98      418.26    197.58 o 
  -4   2  15      291.42      183.29    143.52 o 
  -3   2  15       73.35     -252.75    250.04 o 
  -2   2  15       43.38        1.12    143.98 o 
  -1   2  15      384.45      138.99    154.54 o 
   0   2  15       69.22      115.82    145.98 o 
   1   2  15      334.32       53.17    185.78 o 
   2   2  15       37.94       56.30    128.34 o 
   3   2  15       52.44     -197.65    154.69 o 
   4   2  15      338.15      406.25    192.12 o 
   5   2  15      537.42      275.33    197.43 o 
   6   2  15      319.45      489.27    210.75 o 
   7   2  15      401.93      185.42    273.32 o 
   8   2  15       68.84       19.06    235.33 o 
  -8   3  15       31.54     -149.29    180.19 o 
  -7   3  15        1.49      -22.03    154.53 o 
  -6   3  15        1.76     -102.76    156.08 o 
  -5   3  15        1.41     -215.83    143.89 o 
  -4   3  15       79.55     -194.52    136.29 o 
  -3   3  15       39.76      -54.89    159.71 o 
  -2   3  15      474.90      484.47    165.70 o 
  -1   3  15       73.66      118.51    145.85 o 
   0   3  15      199.78      420.26    160.43 o 
   1   3  15      119.03       27.93    145.31 o 
   2   3  15      462.22      552.14    141.53 o 
   3   3  15       62.56     -196.68    325.47 o 
   4   3  15       40.09      -93.13    274.25 o 
   5   3  15        1.18       17.16    201.38 o 
   6   3  15        3.63     -123.34    215.25 o 
   7   3  15        1.40     -332.46    221.64 o 
   8   3  15       55.02      243.48    328.27 o 
  -8   4  15      128.96     -276.46    184.31 o 
  -7   4  15      106.28     -241.26    171.02 o 
  -6   4  15      335.36      436.95    405.59 o 
  -5   4  15      353.89       69.68    248.07 o 
  -4   4  15      803.07      981.14    216.52 o 
  -3   4  15      183.66      227.60    226.29 o 
  -2   4  15      132.38       17.09    142.79 o 
  -1   4  15      504.36      443.31    168.83 o 
   0   4  15      463.91      519.71    192.30 o 
   1   4  15      511.00      544.72    143.85 o 
   2   4  15      200.09     -228.55    152.37 o 
   3   4  15      138.43      308.40    177.52 o 
   4   4  15      811.08     1015.31    215.63 o 
   5   4  15      327.86      166.53    269.60 o 
   6   4  15      307.14      167.15    221.52 o 
   7   4  15      117.64       67.59    244.92 o 
   8   4  15      149.00       -6.42    254.63 o 
  -7   5  15       74.57      135.87    215.15 o 
  -6   5  15       16.80     -301.72    201.15 o 
  -5   5  15       42.77      192.27    270.53 o 
  -4   5  15      322.59      101.56    173.21 o 
  -3   5  15      255.19      286.53    167.28 o 
  -2   5  15      715.67      870.90    179.76 o 
  -1   5  15      174.20      -80.56    154.61 o 
   0   5  15      592.48      887.19    176.95 o 
   1   5  15      189.73      175.02    178.29 o 
   2   5  15      818.19      809.68    205.88 o 
   3   5  15      268.37      285.24    192.84 o 
   4   5  15      395.13       72.20    197.56 o 
   5   5  15       49.90        5.33    214.62 o 
   6   5  15       28.38       56.74    227.91 o 
   7   5  15       92.43       55.14    245.10 o 
  -7   6  15       94.21     -314.05    213.18 o 
  -6   6  15      288.06      351.69    211.07 o 
  -5   6  15      150.13      -78.85    338.04 o 
  -4   6  15      758.97      783.23    194.44 o 
  -3   6  15       76.44       89.35    207.20 o 
  -2   6  15      429.49      408.19    168.62 o 
  -1   6  15      219.68       86.91    153.74 o 
   0   6  15       61.53      -39.97    175.22 o 
   1   6  15      206.28     -152.25    174.18 o 
   2   6  15      433.38      612.03    199.35 o 
   3   6  15       82.68      -21.19    195.31 o 
   4   6  15      777.55      483.82    158.21 o 
   5   6  15      166.77       11.60    157.93 o 
   6   6  15      351.67      245.21    199.15 o 
   7   6  15       93.20      127.13    158.09 o 
  -6   7  15       23.20     -279.23    197.98 o 
  -5   7  15       27.79      -50.27    244.92 o 
  -4   7  15      184.85       27.45    210.46 o 
  -3   7  15       61.31     -104.20    165.57 o 
  -2   7  15      593.43      670.05    364.12 o 
  -1   7  15       64.33     -136.89    248.64 o 
   0   7  15      966.07     1404.44    446.53 o 
   1   7  15       58.65     -278.93    185.95 o 
   2   7  15      537.67      292.81    214.45 o 
   3   7  15      117.15      103.94    205.98 o 
   4   7  15      169.46      218.83    230.50 o 
   5   7  15       25.93       22.95    159.33 o 
   6   7  15       15.67     -127.69    274.35 o 
  -6   8  15      429.51      453.73    220.38 o 
  -5   8  15       52.15     -234.78    192.90 o 
  -4   8  15      574.85      460.72    305.45 o 
  -3   8  15       16.37      -82.38    170.03 o 
  -2   8  15      280.44      109.89    262.61 o 
  -1   8  15       34.37      -88.47    250.51 o 
   0   8  15      125.19      -11.89    195.71 o 
   1   8  15       43.66      152.45    264.01 o 
   2   8  15      269.52      158.84    208.30 o 
   3   8  15       10.21      -33.30    216.33 o 
   4   8  15      538.61      539.95    243.82 o 
   5   8  15       27.79     -220.38    169.16 o 
   6   8  15      411.95      -78.76    229.81 o 
  -5   9  15       53.77     -216.74    206.09 o 
  -4   9  15      139.60       95.29    189.95 o 
  -3   9  15      307.30      -28.87    281.24 o 
  -2   9  15       55.95      191.84    296.14 o 
  -1   9  15      267.47      227.76    194.22 o 
   0   9  15      543.12      323.00    202.55 o 
   1   9  15      224.94        9.14    211.96 o 
   2   9  15      102.67     -182.09    209.33 o 
   3   9  15      257.32      448.08    254.23 o 
   4   9  15      158.20       36.53    248.81 o 
   5   9  15       57.74      549.44    400.44 o 
  -4  10  15       31.05     -430.24    286.82 o 
  -3  10  15        1.80     -117.34    299.86 o 
  -2  10  15       54.11     -184.39    289.62 o 
  -1  10  15       40.99      182.36    205.49 o 
   0  10  15       89.56      144.75    222.62 o 
   1  10  15       48.02     -230.08    278.91 o 
   2  10  15       45.06      -39.73    222.15 o 
   3  10  15        0.43     -218.29    220.84 o 
   4  10  15       43.12     -327.80    389.26 o 
  -2  11  15       87.62     -181.59    297.07 o 
  -1  11  15       16.10       69.57    222.75 o 
   0  11  15      442.90      634.41    384.61 o 
   1  11  15       19.52       30.56    230.43 o 
   2  11  15       76.96      365.55    235.67 o 
   0   0  16      256.33      257.02    241.19 o 
   1   0  16       33.69       91.92    169.98 o 
   2   0  16      966.46     1052.13    201.76 o 
   3   0  16       58.98      -46.91    174.99 o 
   4   0  16      554.41      502.65    164.53 o 
   5   0  16      111.94       -1.39    159.77 o 
   6   0  16       34.86      -18.62    199.81 o 
   7   0  16       34.25       77.92    264.94 o 
  -7   1  16       93.37      -29.04    214.48 o 
  -6   1  16      158.22       34.85    177.13 o 
  -5   1  16       92.29     -130.19    181.57 o 
  -4   1  16      494.87      198.88    157.86 o 
  -3   1  16      599.23      554.36    191.31 o 
  -2   1  16      258.49      154.68    173.77 o 
  -1   1  16      420.71      479.85    171.49 o 
   0   1  16       67.19      -88.64    158.36 o 
   1   1  16      399.28      497.97    189.04 o 
   2   1  16      209.31      255.55    164.23 o 
   3   1  16      501.80      925.82    170.33 o 
   4   1  16      468.59      104.47    165.36 o 
   5   1  16       66.75     -132.14    183.85 o 
   6   1  16      149.32     -120.14    196.21 o 
   7   1  16       79.86       31.34    221.33 o 
  -7   2  16      159.56      148.97    220.33 o 
  -6   2  16      204.05      133.52    176.62 o 
  -5   2  16      159.41     -120.47    252.72 o 
  -4   2  16       68.32      -20.79    179.69 o 
  -3   2  16      139.46     -252.63    168.42 o 
  -2   2  16      904.19     1069.79    196.98 o 
  -1   2  16      403.98      395.33    171.32 o 
   0   2  16      657.74      822.87    180.91 o 
   1   2  16      440.27      657.67    176.48 o 
   2   2  16      942.47      913.53    237.47 o 
   3   2  16      166.05      317.86    159.89 o 
   4   2  16       59.63        7.53    191.16 o 
   5   2  16      167.47       57.80    210.63 o 
   6   2  16      227.48      -85.33    215.57 o 
   7   2  16      161.01      385.37    240.11 o 
  -7   3  16       18.28     -244.97    184.31 o 
  -6   3  16      299.78       41.64    218.12 o 
  -5   3  16      198.00       61.78    167.76 o 
  -4   3  16      861.76      916.08    206.93 o 
  -3   3  16      133.02     -201.38    230.02 o 
  -2   3  16      164.89       89.31    172.61 o 
  -1   3  16       78.22      -19.21    163.75 o 
   0   3  16        1.41       48.37    158.80 o 
   1   3  16      118.08       33.20    161.23 o 
   2   3  16      139.21     -105.30    171.35 o 
   3   3  16       98.49      140.68    184.52 o 
   4   3  16      859.06     1185.51    219.68 o 
   5   3  16      175.30     -163.58    198.47 o 
   6   3  16      283.10      353.68    238.09 o 
   7   3  16        8.15      145.36    261.57 o 
  -7   4  16       80.38     -159.45    184.66 o 
  -6   4  16      189.63      -85.30    173.99 o 
  -5   4  16      134.11      -41.96    200.76 o 
  -4   4  16      215.97       -2.99    305.92 o 
  -3   4  16       76.60      126.84    175.20 o 
  -2   4  16       87.84      -47.96    359.00 o 
  -1   4  16        3.71      -89.70    164.41 o 
   0   4  16       46.60      -86.94    176.47 o 
   1   4  16        6.36     -315.75    287.76 o 
   2   4  16       87.11      207.89    275.18 o 
   3   4  16       93.86     -263.22    175.48 o 
   4   4  16      219.51      194.70    205.39 o 
   5   4  16      138.94      126.90    220.93 o 
   6   4  16      191.61      526.66    258.42 o 
   7   4  16       94.35     -117.18    304.52 o 
  -7   5  16       33.29       70.45    306.38 o 
  -6   5  16       38.45      217.68    213.45 o 
  -5   5  16       25.02       25.04    194.40 o 
  -4   5  16       24.27       29.47    218.38 o 
  -3   5  16      271.98      266.56    182.53 o 
  -2   5  16       59.21     -281.47    187.65 o 
  -1   5  16      196.90      232.61    417.67 o 
   0   5  16       19.87       12.65    176.95 o 
   1   5  16      222.27      510.32    271.92 o 
   2   5  16       38.66      -31.05    189.97 o 
   3   5  16      242.46       30.74    205.37 o 
   4   5  16       13.40      100.53    441.88 o 
   5   5  16       21.75      -22.34    219.48 o 
   6   5  16       43.97      132.37    238.13 o 
   7   5  16       25.24     -321.55    246.10 o 
  -6   6  16       25.05     -328.59    419.99 o 
  -5   6  16       93.62       33.24    197.57 o 
  -4   6  16      183.17      100.95    187.28 o 
  -3   6  16       26.29     -110.09    168.71 o 
  -2   6  16      353.90      530.44    184.37 o 
  -1   6  16      291.94      249.84    177.56 o 
   0   6  16      283.39      306.38    279.37 o 
   1   6  16      305.25      315.50    201.40 o 
   2   6  16      366.01      701.93    223.17 o 
   3   6  16       32.50     -272.27    198.35 o 
   4   6  16      158.06      -82.88    275.65 o 
   5   6  16       72.26      253.51    171.25 o 
   6   6  16       17.67       -9.27    179.47 o 
  -5   7  16        6.64     -310.61    207.07 o 
  -4   7  16      434.93      615.14    357.13 o 
  -3   7  16      115.89       -3.02    180.25 o 
  -2   7  16      309.35      210.96    175.18 o 
  -1   7  16       73.74     -126.65    270.99 o 
   0   7  16        4.28     -134.10    270.06 o 
   1   7  16       88.07     -284.79    189.86 o 
   2   7  16      300.07      465.76    214.91 o 
   3   7  16      128.89     -319.76    213.17 o 
   4   7  16      429.84      461.56    238.26 o 
   5   7  16        6.90     -250.43    166.95 o 
  -5   8  16      143.49      -30.21    220.93 o 
  -4   8  16       46.83      -39.35    189.29 o 
  -3   8  16       29.20      -14.96    184.06 o 
  -2   8  16        9.55     -409.28    272.86 o 
  -1   8  16      476.51      452.59    298.93 o 
   0   8  16        4.52     -271.92    271.92 o 
   1   8  16      479.04      322.50    226.03 o 
   2   8  16        7.29     -184.34    372.03 o 
   3   8  16       31.48       25.55    331.52 o 
   4   8  16       59.64     -341.29    227.53 o 
   5   8  16      144.47     -300.18    252.39 o 
  -4   9  16       28.01      -29.29    201.35 o 
  -3   9  16        3.92     -375.29    299.86 o 
  -2   9  16       54.26      -94.99    299.86 o 
  -1   9  16       45.69      -23.28    307.31 o 
   0   9  16      103.14       -2.15    218.71 o 
   1   9  16       44.55       84.34    224.75 o 
   2   9  16       89.93       33.82    233.74 o 
   3   9  16        6.22     -233.34    246.19 o 
   4   9  16       48.75     -163.12    244.34 o 
  -2  10  16       93.00     -131.31    299.86 o 
  -1  10  16        1.34       13.97    317.56 o 
   0  10  16      209.57      -10.32    240.02 o 
   1  10  16        2.83     -385.77    295.21 o 
   2  10  16       75.42      101.45    245.71 o 
   1   0  17      526.21      530.77    188.71 o 
   2   0  17       22.93     -117.45    178.40 o 
   3   0  17      300.03      194.14    196.63 o 
   4   0  17        6.98     -112.03    196.17 o 
   5   0  17      150.33     -289.93    193.29 o 
   6   0  17        2.54     -103.58    212.05 o 
   7   0  17      165.37      -72.44    451.19 o 
  -7   1  17       81.23     -246.21    222.74 o 
  -6   1  17       18.95     -218.81    209.90 o 
  -5   1  17      221.08      190.05    269.78 o 
  -4   1  17      247.78      278.92    197.46 o 
  -3   1  17      160.06      243.35    248.64 o 
  -2   1  17      530.44      518.82    198.58 o 
  -1   1  17      131.10        6.62    175.47 o 
   0   1  17       18.44     -247.24    168.03 o 
   1   1  17       99.16       -5.74    175.01 o 
   2   1  17      526.45      759.14    197.34 o 
   3   1  17      182.32      -60.40    190.41 o 
   4   1  17      188.62       55.98    195.58 o 
   5   1  17      241.39      199.84    217.54 o 
   6   1  17       22.31     -143.17    368.31 o 
   7   1  17       73.87      137.58    260.28 o 
  -7   2  17      110.58     -110.18    225.95 o 
  -6   2  17       41.02     -320.29    227.85 o 
  -5   2  17      248.21       -0.93    199.91 o 
  -4   2  17       17.68     -352.99    499.62 o 
  -3   2  17      248.80      308.07    194.64 o 
  -2   2  17      205.00      460.41    196.90 o 
  -1   2  17       98.76     -253.58    169.05 o 
   0   2  17       82.94     -214.84    161.31 o 
   1   2  17       77.00      120.88    366.45 o 
   2   2  17      207.72      -71.54    185.48 o 
   3   2  17      246.98     -149.73    180.55 o 
   4   2  17       22.08      138.46    197.02 o 
   5   2  17      213.42      303.73    223.93 o 
   6   2  17       48.97       -5.23    231.49 o 
   7   2  17       89.11     -145.56    370.64 o 
  -6   3  17       11.08     -192.42    180.33 o 
  -5   3  17      142.32      -40.51    383.67 o 
  -4   3  17      123.85      294.70    205.06 o 
  -3   3  17      235.41      226.10    193.33 o 
  -2   3  17      272.36      115.61    186.12 o 
  -1   3  17       10.98     -262.64    175.09 o 
   0   3  17        5.11     -189.85    170.36 o 
   1   3  17        3.30     -252.16    168.11 o 
   2   3  17      285.94      104.83    183.21 o 
   3   3  17      211.95       66.12    268.20 o 
   4   3  17      112.55       95.43    219.62 o 
   5   3  17      129.92      102.08    236.70 o 
   6   3  17        8.58      120.46    239.53 o 
  -6   4  17       27.38     -407.21    396.71 o 
  -5   4  17       23.68     -105.28    201.63 o 
  -4   4  17       66.18     -213.35    434.43 o 
  -3   4  17       85.37     -319.73    365.52 o 
  -2   4  17       36.72     -184.08    180.72 o 
  -1   4  17      540.94      592.76    195.58 o 
   0   4  17       53.52      334.34    195.18 o 
   1   4  17      640.45      434.28    186.71 o 
   2   4  17       32.71        4.66    267.27 o 
   3   4  17       85.00       16.79    457.71 o 
   4   4  17       84.56      113.13    211.71 o 
   5   4  17       18.96     -207.67    314.30 o 
   6   4  17       44.68       90.81    233.60 o 
  -6   5  17       16.55     -189.97    227.97 o 
  -5   5  17      291.87     -162.51    224.90 o 
  -4   5  17      186.02      -74.01    205.60 o 
  -3   5  17      298.50      581.45    353.41 o 
  -2   5  17      280.08      -90.13    214.65 o 
  -1   5  17       52.20       40.03    180.00 o 
   0   5  17      151.45      129.14    178.87 o 
   1   5  17       32.56     -100.57    241.19 o 
   2   5  17      248.46      336.18    294.27 o 
   3   5  17      298.84      170.59    357.13 o 
   4   5  17      179.34       62.15    229.92 o 
   5   5  17      264.60      269.95    321.28 o 
   6   5  17       10.60     -240.34    285.43 o 
  -5   6  17      188.80      303.82    223.95 o 
  -4   6  17      120.33      -54.42    464.69 o 
  -3   6  17      289.47       95.70    192.86 o 
  -2   6  17      195.77      148.70    187.88 o 
  -1   6  17       21.12        1.32    180.50 o 
   0   6  17      133.18      490.77    298.93 o 
   1   6  17       29.69     -369.71    276.58 o 
   2   6  17      218.37      230.02    300.79 o 
   3   6  17      310.69      141.19    232.08 o 
   4   6  17      127.01      -32.71    225.21 o 
   5   6  17      188.63      548.30    252.88 o 
  -4   7  17       80.43      -34.66    311.04 o 
  -3   7  17       41.26      148.96    197.78 o 
  -2   7  17       28.86       -7.75    297.53 o 
  -1   7  17      215.59     -259.82    270.99 o 
   0   7  17       16.46       63.32    287.76 o 
   1   7  17      180.28     -414.87    276.58 o 
   2   7  17       39.60       98.52    280.77 o 
   3   7  17       22.55      -64.34    227.83 o 
   4   7  17       86.63     -347.90    231.94 o 
  -3   8  17       35.21     -177.87    320.35 o 
  -2   8  17       17.99     -427.44    284.96 o 
  -1   8  17      340.14     -381.81    295.21 o 
   0   8  17      159.09     -400.90    267.27 o 
   1   8  17      351.46     -432.10    299.86 o 
   2   8  17       13.83     -291.36    246.78 o 
   3   8  17       19.34     -283.79    260.64 o 
  -2   9  17      100.52     -420.92    305.45 o 
  -1   9  17        8.79     -447.00    298.00 o 
   0   9  17      117.31     -438.62    292.41 o 
   1   9  17        5.01     -257.73    224.40 o 
   2   9  17       74.82      145.96    246.27 o 
   0   0  18      796.04      525.22    296.14 o 
   1   0  18        0.23     -133.23    186.89 o 
   2   0  18      101.21      -31.92    230.02 o 
   3   0  18      122.33      243.43    354.34 o 
   4   0  18        3.07     -271.21    212.25 o 
   5   0  18       71.35      437.69    293.34 o 
   6   0  18       84.54     -145.19    393.92 o 
  -6   1  18       19.52     -302.66    276.58 o 
  -5   1  18       61.14     -314.72    209.82 o 
  -4   1  18       27.21     -180.35    203.17 o 
  -3   1  18      671.13      693.41    228.17 o 
  -2   1  18       30.83       95.13    198.74 o 
  -1   1  18      255.07      114.44    196.50 o 
   0   1  18        3.30     -169.20    186.00 o 
   1   1  18      277.46      133.08    196.15 o 
   2   1  18       26.79       42.53    192.94 o 
   3   1  18      678.16      556.93    215.29 o 
   4   1  18       19.94      190.91    275.65 o 
   5   1  18       48.47      137.82    292.41 o 
   6   1  18       23.02       -6.55    247.92 o 
  -6   2  18       57.80     -562.96    563.87 o 
  -5   2  18       94.46      -52.56    216.51 o 
  -4   2  18       29.83     -140.95    207.94 o 
  -3   2  18      162.42       52.99    250.04 o 
  -2   2  18       82.42      -37.78    198.07 o 
  -1   2  18       13.10     -162.58    186.43 o 
   0   2  18      255.49       -0.66    190.26 o 
   1   2  18       16.70     -288.96    301.72 o 
   2   2  18       94.58     -156.38    280.77 o 
   3   2  18      166.05      149.93    276.58 o 
   4   2  18       24.02      227.22    291.48 o 
   5   2  18      106.04      108.74    237.81 o 
   6   2  18       49.89      322.90    243.21 o 
  -5   3  18       38.43      -39.17    363.19 o 
  -4   3  18        6.98       17.06    220.79 o 
  -3   3  18      138.40      277.34    209.38 o 
  -2   3  18       36.74     -289.52    193.01 o 
  -1   3  18      307.70      335.86    194.92 o 
   0   3  18        2.92     -271.07    180.71 o 
   1   3  18      317.16      184.38    205.74 o 
   2   3  18       44.22      -27.94    281.24 o 
   3   3  18      100.07      104.30    288.69 o 
   4   3  18       12.16     -400.90    267.27 o 
   5   3  18       23.26       76.56    231.35 o 
  -5   4  18      293.22      208.97    249.11 o 
  -4   4  18      177.29      248.64    219.98 o 
  -3   4  18      137.89      268.90    208.52 o 
  -2   4  18       51.39     -108.62    205.42 o 
  -1   4  18      179.96      201.21    212.80 o 
   0   4  18       48.63     -285.30    190.20 o 
   1   4  18      177.70      279.37    281.24 o 
   2   4  18       40.40      144.34    295.21 o 
   3   4  18      146.95      546.64    317.56 o 
   4   4  18      174.70      163.18    233.14 o 
   5   4  18      282.09       38.51    367.84 o 
  -4   5  18       15.90     -310.35    206.90 o 
  -3   5  18      151.27      270.06    209.64 o 
  -2   5  18       16.96     -200.62    194.17 o 
  -1   5  18       61.76      -44.04    194.11 o 
   0   5  18       32.02      -81.02    279.37 o 
   1   5  18       69.63     -323.14    278.44 o 
   2   5  18       17.65     -254.23    285.89 o 
   3   5  18      190.15     -400.44    290.55 o 
   4   5  18       22.98     -309.69    259.35 o 
  -4   6  18        5.46      -39.17    473.54 o 
  -3   6  18       85.14      231.71    208.98 o 
  -2   6  18      110.47       88.63    213.13 o 
  -1   6  18       36.58       56.81    319.42 o 
   0   6  18      119.05      222.57    320.35 o 
   1   6  18       27.70     -161.11    299.86 o 
   2   6  18       85.14     -267.27    304.52 o 
   3   6  18       90.41     -121.99    298.93 o 
   4   6  18        5.31     -172.34    318.95 o 
  -3   7  18      115.06      -14.76    208.06 o 
  -2   7  18       47.20     -303.59    289.62 o 
  -1   7  18      229.53     -144.34    299.86 o 
   0   7  18        0.30     -437.22    291.48 o 
   1   7  18      237.11      226.29    322.21 o 
   2   7  18       38.06     -473.54    315.69 o 
   3   7  18      101.87      -13.24    246.84 o 
  -1   8  18       37.04     -394.85    315.69 o 
   0   8  18        2.72      -51.22    312.90 o 
   1   8  18       33.23     -270.06    318.49 o 
   1   0  19      116.77     -199.95    204.42 o 
   2   0  19      204.19      122.97    220.24 o 
   3   0  19        5.53     -134.48    241.66 o 
   4   0  19       40.55       95.11    226.73 o 
   5   0  19       21.75     -270.06    326.87 o 
  -4   1  19      169.50       -4.68    234.60 o 
  -3   1  19      141.78     -173.50    210.13 o 
  -2   1  19      198.35       42.38    327.80 o 
  -1   1  19       56.01     -163.66    269.60 o 
   0   1  19      179.31      -60.23    264.01 o 
   1   1  19       49.15     -283.87    189.25 o 
   2   1  19      213.84      -33.79    215.04 o 
   3   1  19      125.42      -13.42    212.85 o 
   4   1  19      157.02      400.44    299.86 o 
  -4   2  19      117.99     -167.02    233.35 o 
  -3   2  19       15.67      135.34    222.56 o 
  -2   2  19       54.54      -74.58    207.06 o 
  -1   2  19      312.06      150.17    214.37 o 
   0   2  19        7.99     -271.27    303.12 o 
   1   2  19      294.98     -164.83    384.61 o 
   2   2  19       52.92     -118.65    206.39 o 
   3   2  19        9.71       70.77    298.00 o 
   4   2  19      135.93      141.55    304.52 o 
  -4   3  19      144.89      499.95    250.32 o 
  -3   3  19       46.26     -278.31    221.77 o 
  -2   3  19       67.19     -225.43    240.73 o 
  -1   3  19        8.37       47.97    208.39 o 
   0   3  19      198.93      172.62    211.18 o 
   1   3  19        6.48      -87.24    202.31 o 
   2   3  19       80.56     -138.76    280.31 o 
   3   3  19       31.57      -95.92    288.69 o 
   4   3  19      157.29      132.24    298.00 o 
  -3   4  19       26.16      -32.03    219.04 o 
  -2   4  19       78.68      -13.92    216.87 o 
  -1   4  19       14.94      -86.90    199.29 o 
   0   4  19      130.42       76.27    213.67 o 
   1   4  19       19.29     -142.48    299.86 o 
   2   4  19       68.00      102.44    305.45 o 
   3   4  19       39.57     -143.41    324.07 o 
  -3   5  19       14.04     -261.54    214.97 o 
  -2   5  19       42.46     -383.93    402.30 o 
  -1   5  19        0.60      -55.07    215.97 o 
   0   5  19       46.53       59.60    323.14 o 
   1   5  19        0.43     -217.91    307.31 o 
   2   5  19       45.72      -78.22    318.49 o 
   3   5  19       14.30      239.33    331.52 o 
  -2   6  19       48.29     -373.66    249.11 o 
  -1   6  19       83.78       81.95    324.07 o 
   0   6  19       43.94     -245.85    316.62 o 
   1   6  19       83.29      -76.36    335.25 o 
   2   6  19       49.44      -65.19    331.52 o 
   0   0  20      138.68      293.34    320.35 o 
   1   0  20        0.00     -321.24    214.16 o 
   2   0  20        4.58     -108.32    227.26 o 
   3   0  20        0.15     -211.00    222.26 o 
  -3   1  20       40.73      -75.60    231.81 o 
  -2   1  20       44.80       24.49    225.26 o 
  -1   1  20       31.06     -325.56    217.04 o 
   0   1  20        2.25     -183.57    216.19 o 
   1   1  20       19.26      -72.04    224.36 o 
   2   1  20       37.50     -254.78    227.30 o 
   3   1  20       56.11      349.22    326.87 o 
  -2   2  20       25.64     -177.60    437.22 o 
  -1   2  20       38.20      -80.53    223.50 o 
   0   2  20      113.33      220.15    224.83 o 
   1   2  20       38.19     -183.90    216.22 o 
   2   2  20       28.42        8.38    340.84 o 
  -2   3  20       18.99     -210.26    310.11 o 
  -1   3  20       31.08      -13.75    235.64 o 
   0   3  20       56.47     -195.44    220.02 o 
   1   3  20       33.61      379.02    327.80 o 
   2   3  20       17.96        9.31    322.21 o 
  -1   4  20       10.60     -321.77    214.51 o 
   0   4  20      355.46      373.43    339.91 o 
   1   4  20        9.68     -267.27    329.66 o 
                                                 
